# Supplementary material for: Domestication‐induced reduction in eye size revealed in multiple common garden experiments: The case of Atlantic salmon (Salmo salar L.)
Source: Evol Appl. 2021 Sep 21;14(9):2319–32. doi: 10.1111/eva.13297 (PMC8477603; doi:10.1111/eva.13297)
Supplement: Supplementary file 2 — Supplementary Material [file EVA-14-2319-s002.csv]

	Image name	ID	Experiment	Rearing	lifestage	Experiment_key	Exp_Rear	Strain	Fork_length_cm	Body_length_saltwater	Scale	eye_width_saltwater	eye_width_saltwater_cm	Date_dissected	Family	Dam	Sire	Sex	Tank
691	IMG_9439	S840	Norway	Hatchery	Saltwater	Norway_Hatchery_Saltwater	Norway_Hatchery	Domesticated	63.2	1813.002482	0.034859301	42.01190308	1.464505593	04/05/2018	F2-YC2_28	Mowi	Mowi	female	4. BANGOR 3
251	IMG_8320	S412	Norway	Hatchery	Saltwater	Norway_Hatchery_Saltwater	Norway_Hatchery	Domesticated	61.3	1877.692733	0.032646449	50	1.632322449	03/05/2018	F2-YC2_28	Mowi	Mowi	female	4. BANGOR 3
796	IMG_9702	S947	Norway	Hatchery	Saltwater	Norway_Hatchery_Saltwater	Norway_Hatchery	Domesticated	61.1	1742.371947	0.035067139	41.30375286	1.44840446	04/05/2018	F2-YC2_1	Mowi	Mowi	male	4. BANGOR 3
433	IMG_8830	S587	Norway	Hatchery	Saltwater	Norway_Hatchery_Saltwater	Norway_Hatchery	Domesticated	61	1728.210925	0.035296618	34	1.200084995	04/05/2018	F2-YC2_82	Mowi	Mowi	female	3. BANGOR 1
115	IMG_7919	S274	Norway	Hatchery	Saltwater	Norway_Hatchery_Saltwater	Norway_Hatchery	Domesticated	60.5	1758.381642	0.034406638	43.28972164	1.489453766	02/05/2018	F2-YC2_82	Mowi	Mowi	male	4. BANGOR 3
176	IMG_8080	S337	Norway	Hatchery	Saltwater	Norway_Hatchery_Saltwater	Norway_Hatchery	Domesticated	60	1894.536355	0.031670018	38.20994635	1.210109679	03/05/2018	F2-YC2_28	Mowi	Mowi	female	3. BANGOR 1
697	IMG_9454	S846	Norway	Hatchery	Saltwater	Norway_Hatchery_Saltwater	Norway_Hatchery	Domesticated	59	1679.250428	0.035134724	40	1.405388953	04/05/2018	F2-YC2_28	Mowi	Mowi	male	4. BANGOR 3
167	IMG_8052	S328	Norway	Hatchery	Saltwater	Norway_Hatchery_Saltwater	Norway_Hatchery	Domesticated	58.9	1861.367777	0.031643397	37.05401463	1.172514905	03/05/2018	F2-YC2_28	Mowi	Mowi	female	3. BANGOR 1
233	IMG_8265	S395	Norway	Hatchery	Saltwater	Norway_Hatchery_Saltwater	Norway_Hatchery	Domesticated	58.3	1759.000284	0.033143826	44.28317965	1.467714017	03/05/2018	F2-YC2_1	Mowi	Mowi	male	4. BANGOR 3
709	IMG_9485	S858	Norway	Hatchery	Saltwater	Norway_Hatchery_Saltwater	Norway_Hatchery	Domesticated	58.1	5044.208164	0.011518161	109.3709285	1.259751925	04/05/2018	F2-YC2_10	Mowi	Mowi	male	4. BANGOR 3
185	IMG_8107	S346	Norway	Hatchery	Saltwater	Norway_Hatchery_Saltwater	Norway_Hatchery	Domesticated	58	1833.033006	0.031641547	42.01190308	1.329321606	03/05/2018	F2-YC2_82	Mowi	Mowi	male	3. BANGOR 1
643	IMG_9328	S792	Norway	Hatchery	Saltwater	Norway_Hatchery_Saltwater	Norway_Hatchery	Domesticated	58	5034.671787	0.011520115	131	1.509135118	04/05/2018	F2-YC2_82	Mowi	Mowi	male	4. BANGOR 3
894	IMG_9976	S1044	Norway	Hatchery	Saltwater	Norway_Hatchery_Saltwater	Norway_Hatchery	Domesticated	58	5077.212227	0.011423592	102	1.165206364	04/05/2018	F2-YC2_1	Mowi	Mowi	female	4. BANGOR 3
99	IMG_7877	S259	Norway	Hatchery	Saltwater	Norway_Hatchery_Saltwater	Norway_Hatchery	Domesticated	57.8	1648.669767	0.035058567	40.04996879	1.404094527	02/05/2018	F2-YC2_10	Mowi	Mowi	male	4. BANGOR 3
6	IMG_0023	S1060	Norway	Hatchery	Saltwater	Norway_Hatchery_Saltwater	Norway_Hatchery	Domesticated	57.4	5056.788309	0.011351078	115.0391238	1.305818101	04/05/2018	F2-YC2_1	Mowi	Mowi	female	4. BANGOR 3
678	IMG_9409	S827	Norway	Hatchery	Saltwater	Norway_Hatchery_Saltwater	Norway_Hatchery	Domesticated	57	4996.672893	0.011407591	115.01739	1.312071326	04/05/2018	F2-YC2_28	Mowi	Mowi	female	4. BANGOR 3
695	IMG_9449	S844	Norway	Hatchery	Saltwater	Norway_Hatchery_Saltwater	Norway_Hatchery	Domesticated	57	4973.294783	0.011461215	111.5437134	1.278426464	04/05/2018	F2-YC2_10	Mowi	Mowi	male	4. BANGOR 3
819	IMG_9768	S970	Norway	Hatchery	Saltwater	Norway_Hatchery_Saltwater	Norway_Hatchery	Domesticated	57	4979.010042	0.011448059	125.015999	1.431190514	04/05/2018	F2-YC2_55	Mowi	Mowi	female	4. BANGOR 3
135	IMG_7966	S295	Norway	Hatchery	Saltwater	Norway_Hatchery_Saltwater	Norway_Hatchery	Domesticated	56.8	1679.738075	0.033814796	36	1.217332649	02/05/2018	F2-YC2_82	Mowi	Mowi	female	4. BANGOR 3
844	IMG_9843	S994	Norway	Hatchery	Saltwater	Norway_Hatchery_Saltwater	Norway_Hatchery	Domesticated	56.4	4978.887426	0.011327832	104.019229	1.178312344	04/05/2018	F2-YC2_1	Mowi	Mowi	male	4. BANGOR 3
663	IMG_9377	S812	Norway	Hatchery	Saltwater	Norway_Hatchery_Saltwater	Norway_Hatchery	Domesticated	56.3	4923.165344	0.011435732	115.01739	1.31530806	04/05/2018	F2-YC2_82	Mowi	Mowi	female	4. BANGOR 3
274	IMG_8393	S435	Norway	Hatchery	Saltwater	Norway_Hatchery_Saltwater	Norway_Hatchery	Domesticated	56.1	1741.530936	0.032213037	44.18144407	1.42321848	03/05/2018	F2-YC2_82	Mowi	Mowi	female	4. BANGOR 3
712	IMG_9499	S861	Norway	Hatchery	Saltwater	Norway_Hatchery_Saltwater	Norway_Hatchery	Domesticated	56.1	4911.774018	0.011421535	117.0384552	1.33675884	04/05/2018	F2-YC2_82	Mowi	Mowi	male	4. BANGOR 3
438	IMG_8843	S592	Norway	Hatchery	Saltwater	Norway_Hatchery_Saltwater	Norway_Hatchery	Domesticated	56	4911.684538	0.011401384	113.0707743	1.289163282	04/05/2018	F2-YC2_82	Mowi	Mowi	female	3. BANGOR 1
539	IMG_9071	S691	Norway	Hatchery	Saltwater	Norway_Hatchery_Saltwater	Norway_Hatchery	Domesticated	56	4891.032815	0.011449524	126.0634761	1.443366857	04/05/2018	F2-YC2_28	Mowi	Mowi	female	3. BANGOR 1
602	IMG_9216	S752	Norway	Hatchery	Saltwater	Norway_Hatchery_Saltwater	Norway_Hatchery	Domesticated	56	4980.139054	0.011244666	116.0387866	1.304817391	04/05/2018	F2-YC2_28	Mowi	Mowi	male	3. BANGOR 1
620	IMG_9254	S769	Norway	Hatchery	Saltwater	Norway_Hatchery_Saltwater	Norway_Hatchery	Domesticated	56	4888.619028	0.011455178	119.0378091	1.363599264	04/05/2018	F2-YC2_82	Mowi	Mowi	female	4. BANGOR 3
630	IMG_9288	S778	Norway	Hatchery	Saltwater	Norway_Hatchery_Saltwater	Norway_Hatchery	Domesticated	56	1629.024862	0.034376394	38.01315562	1.306755203	04/05/2018	F2-YC2_1	Mowi	Mowi	male	4. BANGOR 3
887	IMG_9952	S1037	Norway	Hatchery	Saltwater	Norway_Hatchery_Saltwater	Norway_Hatchery	Domesticated	56	4933.766107	0.011350356	117.0384552	1.328428091	04/05/2018	F2-YC2_82	Mowi	Mowi	male	4. BANGOR 3
500	IMG_8987	S653	Norway	Hatchery	Saltwater	Norway_Hatchery_Saltwater	Norway_Hatchery	Domesticated	55.8	4867.919884	0.011462802	107.01869	1.226734015	04/05/2018	F2-YC2_28	Mowi	Mowi	male	3. BANGOR 1
229	IMG_8252	S391	Norway	Hatchery	Saltwater	Norway_Hatchery_Saltwater	Norway_Hatchery	Domesticated	55.7	1711.017534	0.032553728	45.09988914	1.46816954	03/05/2018	F2-YC2_10	Mowi	Mowi	female	4. BANGOR 3
710	IMG_9489	S859	Norway	Hatchery	Saltwater	Norway_Hatchery_Saltwater	Norway_Hatchery	Domesticated	55.7	4860.210901	0.011460408	102.5914226	1.175739563	04/05/2018	F2-YC2_10	Mowi	Mowi	male	4. BANGOR 3
265	IMG_8368	S426	Norway	Hatchery	Saltwater	Norway_Hatchery_Saltwater	Norway_Hatchery	Domesticated	55.6	1732.584774	0.032090782	41.10960958	1.319239513	03/05/2018	F2-YC2_82	Mowi	Mowi	male	4. BANGOR 3
342	IMG_8581	S501	Norway	Hatchery	Saltwater	Norway_Hatchery_Saltwater	Norway_Hatchery	Domesticated	55.5	1682.534398	0.032985953	42.19004622	1.391678867	04/05/2018	F2-YC2_55	Mowi	Mowi	male	3. BANGOR 1
699	IMG_9461	S848	Norway	Hatchery	Saltwater	Norway_Hatchery_Saltwater	Norway_Hatchery	Domesticated	55.5	4856.018534	0.011429116	106.0188662	1.211701939	04/05/2018	F2-YC2_1	Mowi	Mowi	male	4. BANGOR 3
731	IMG_9539	S880	Norway	Hatchery	Saltwater	Norway_Hatchery_Saltwater	Norway_Hatchery	Domesticated	55.5	4834.327668	0.011480397	111.0720487	1.275151195	04/05/2018	F2-YC2_1	Mowi	Mowi	female	4. BANGOR 3
202	IMG_8162	S363	Norway	Hatchery	Saltwater	Norway_Hatchery_Saltwater	Norway_Hatchery	Domesticated	55.3	1719.794464	0.032155005	41	1.318355215	03/05/2018	F2-YC2_10	Mowi	Mowi	male	3. BANGOR 1
736	IMG_9551	S885	Norway	Hatchery	Saltwater	Norway_Hatchery_Saltwater	Norway_Hatchery	Domesticated	55.3	4855.89065	0.01138823	113.7453296	1.295357985	04/05/2018	F2-YC2_37	Mowi	Mowi	male	4. BANGOR 3
681	IMG_9417	S830	Norway	Hatchery	Saltwater	Norway_Hatchery_Saltwater	Norway_Hatchery	Domesticated	55.1	4833.749063	0.01139902	115.1564154	1.312670229	04/05/2018	F2-YC2_82	Mowi	Mowi	male	4. BANGOR 3
93	IMG_0253	S1147	Norway	Hatchery	Saltwater	Norway_Hatchery_Saltwater	Norway_Hatchery	Domesticated	55	4854.179436	0.011330442	112.1115516	1.270273466	04/05/2018	F2-YC2_10	Mowi	Mowi	female	4. BANGOR 3
483	IMG_8946	S637	Norway	Hatchery	Saltwater	Norway_Hatchery_Saltwater	Norway_Hatchery	Domesticated	55	4803.505491	0.011449971	117.0170928	1.339842354	04/05/2018	F2-YC2_10	Mowi	Mowi	female	3. BANGOR 1
609	IMG_9231	S758	Norway	Hatchery	Saltwater	Norway_Hatchery_Saltwater	Norway_Hatchery	Domesticated	55	4758.813718	0.011557502	115.0391238	1.329564926	04/05/2018	F2-YC2_82	Mowi	Mowi	female	3. BANGOR 1
624	IMG_9266	S773	Norway	Hatchery	Saltwater	Norway_Hatchery_Saltwater	Norway_Hatchery	Domesticated	55	4779.361987	0.011507812	124.016128	1.427154306	04/05/2018	F2-YC2_82	Mowi	Mowi	female	4. BANGOR 3
799	IMG_9716	S950	Norway	Hatchery	Saltwater	Norway_Hatchery_Saltwater	Norway_Hatchery	Domesticated	55	4763.440038	0.011546277	113.039816	1.305189071	04/05/2018	F2-YC2_28	Mowi	Mowi	female	4. BANGOR 3
346	IMG_8592	S505	Norway	Hatchery	Saltwater	Norway_Hatchery_Saltwater	Norway_Hatchery	Domesticated	54.5	1671.010772	0.03261499	39.01281841	1.272402691	04/05/2018	F2-YC2_82	Mowi	Mowi	female	3. BANGOR 1
828	IMG_9788	S979	Norway	Hatchery	Saltwater	Norway_Hatchery_Saltwater	Norway_Hatchery	Domesticated	54.5	4798.37733	0.011358006	117.0170928	1.329080879	04/05/2018	F2-YC2_37	Mowi	Mowi	female	4. BANGOR 3
781	IMG_9662	S932	Norway	Hatchery	Saltwater	Norway_Hatchery_Saltwater	Norway_Hatchery	Domesticated	54.3	4715.330317	0.01151563	105.3850084	1.213574781	04/05/2018	F2-YC2_1	Mowi	Mowi	female	4. BANGOR 3
221	IMG_8219	S382	Norway	Hatchery	Saltwater	Norway_Hatchery_Saltwater	Norway_Hatchery	Domesticated	54.2	1402.040299	0.038657947	33.06055051	1.27805302	03/05/2018	F2-YC2_1	Mowi	Mowi	male	4. BANGOR 3
85	IMG_0226	S1139	Norway	Hatchery	Saltwater	Norway_Hatchery_Saltwater	Norway_Hatchery	Domesticated	54.1	4778.000105	0.011322729	132.0151506	1.494771764	04/05/2018	F2-YC2_55	Mowi	Mowi	female	4. BANGOR 3
192	IMG_8132	S353	Norway	Hatchery	Saltwater	Norway_Hatchery_Saltwater	Norway_Hatchery	Domesticated	54.1	1682.356978	0.032157265	40.31128874	1.296300814	03/05/2018	F2-YC2_28	Mowi	Mowi	male	3. BANGOR 1
319	IMG_8512	S478	Norway	Hatchery	Saltwater	Norway_Hatchery_Saltwater	Norway_Hatchery	Domesticated	54	5080.728294	0.010628398	120.0166655	1.27558483	04/05/2018	F2-YC2_10	Mowi	Mowi	female	3. BANGOR 1
26	IMG_0068	S1079	Norway	Hatchery	Saltwater	Norway_Hatchery_Saltwater	Norway_Hatchery	Domesticated	53.8	4726.900993	0.011381664	119.0378091	1.354848375	04/05/2018	F2-YC2_1	Mowi	Mowi	male	4. BANGOR 3
783	IMG_9668	S934	Norway	Hatchery	Saltwater	Norway_Hatchery_Saltwater	Norway_Hatchery	Domesticated	53.8	4663.102079	0.011537384	124.036285	1.431054268	04/05/2018	F2-YC2_28	Mowi	Mowi	female	4. BANGOR 3
272	IMG_8387	S433	Norway	Hatchery	Saltwater	Norway_Hatchery_Saltwater	Norway_Hatchery	Domesticated	53.5	1665.045645	0.032131251	40.04996879	1.286855611	03/05/2018	F2-YC2_28	Mowi	Mowi	male	4. BANGOR 3
408	IMG_8750	S562	Norway	Hatchery	Saltwater	Norway_Hatchery_Saltwater	Norway_Hatchery	Domesticated	53.4	1713.644654	0.031161653	39.11521443	1.218894737	04/05/2018	F2-YC2_55	Mowi	Mowi	male	3. BANGOR 1
72	IMG_0196	S1126	Norway	Hatchery	Saltwater	Norway_Hatchery_Saltwater	Norway_Hatchery	Domesticated	53.1	4663.207587	0.011387012	119	1.355054409	04/05/2018	F2-YC2_10	Mowi	Mowi	male	4. BANGOR 3
558	IMG_9117	S710	Norway	Hatchery	Saltwater	Norway_Hatchery_Saltwater	Norway_Hatchery	Domesticated	53.1	4650.621034	0.01141783	118	1.347303931	04/05/2018	F2-YC2_1	Mowi	Mowi	female	3. BANGOR 1
67	IMG_0173	S1121	Norway	Hatchery	Saltwater	Norway_Hatchery_Saltwater	Norway_Hatchery	Domesticated	53	4677.827808	0.011330045	117.2092147	1.327985688	04/05/2018	F2-YC2_82	Mowi	Mowi	female	4. BANGOR 3
124	IMG_7939	S284	Norway	Hatchery	Saltwater	Norway_Hatchery_Saltwater	Norway_Hatchery	Domesticated	53	4701.388093	0.011273266	120.0666482	1.3535433	02/05/2018	F2-YC2_37	Mowi	Mowi	female	4. BANGOR 3
432	IMG_8827	S586	Norway	Hatchery	Saltwater	Norway_Hatchery_Saltwater	Norway_Hatchery	Domesticated	53	4662.954535	0.011366184	111.0180166	1.261851222	04/05/2018	F2-YC2_28	Mowi	Mowi	female	3. BANGOR 1
458	IMG_8894	S612	Norway	Hatchery	Saltwater	Norway_Hatchery_Saltwater	Norway_Hatchery	Domesticated	53	4652.324365	0.011392155	109.0183471	1.241953902	04/05/2018	F2-YC2_1	Mowi	Mowi	male	3. BANGOR 1
145	IMG_7994	S307	Norway	Hatchery	Saltwater	Norway_Hatchery_Saltwater	Norway_Hatchery	Domesticated	52.8	4682.36105	0.011276362	123.259888	1.389923164	02/05/2018	F2-YC2_28	Mowi	Mowi	female	4. BANGOR 3
208	IMG_8180	S369	Norway	Hatchery	Saltwater	Norway_Hatchery_Saltwater	Norway_Hatchery	Domesticated	52.8	1636.172668	0.032270433	44.91102315	1.449298151	03/05/2018	F2-YC2_28	Mowi	Mowi	female	4. BANGOR 3
336	IMG_8564	S495	Norway	Hatchery	Saltwater	Norway_Hatchery_Saltwater	Norway_Hatchery	Domesticated	52.5	4922.805095	0.010664651	121.1032617	1.291524063	04/05/2018	F2-YC2_28	Mowi	Mowi	male	3. BANGOR 1
529	IMG_9049	S681	Norway	Hatchery	Saltwater	Norway_Hatchery_Saltwater	Norway_Hatchery	Domesticated	52.5	4834.222171	0.010860072	120.503112	1.308672452	04/05/2018	F2-YC2_10	Mowi	Mowi	male	3. BANGOR 1
734	IMG_9547	S883	Norway	Hatchery	Saltwater	Norway_Hatchery_Saltwater	Norway_Hatchery	Domesticated	52.3	4566.981607	0.011451765	118.0042372	1.35135679	04/05/2018	F2-YC2_1	Mowi	Mowi	male	4. BANGOR 3
635	IMG_9304	S783	Norway	Hatchery	Saltwater	Norway_Hatchery_Saltwater	Norway_Hatchery	Domesticated	52.1	1473.629872	0.035354875	35.22782991	1.245475525	04/05/2018	F2-YC2_37	Mowi	Mowi	male	4. BANGOR 3
20	IMG_0055	S1073	Norway	Hatchery	Saltwater	Norway_Hatchery_Saltwater	Norway_Hatchery	Domesticated	52	4575.386322	0.011365161	108.4619749	1.232687755	04/05/2018	F2-YC2_10	Mowi	Mowi	female	4. BANGOR 3
156	IMG_8017	S318	Norway	Hatchery	Saltwater	Norway_Hatchery_Saltwater	Norway_Hatchery	Domesticated	52	4899.466195	0.010613401	122.102416	1.295921919	02/05/2018	F2-YC2_37	Mowi	Mowi	female	4. BANGOR 3
325	IMG_8532	S484	Norway	Hatchery	Saltwater	Norway_Hatchery_Saltwater	Norway_Hatchery	Domesticated	52	4881.172912	0.010653177	139.057542	1.481404637	04/05/2018	F2-YC2_10	Mowi	Mowi	male	3. BANGOR 1
352	IMG_8611	S511	Norway	Hatchery	Saltwater	Norway_Hatchery_Saltwater	Norway_Hatchery	Domesticated	52	4850.567493	0.010720395	125.1439172	1.341592237	04/05/2018	F2-YC2_10	Mowi	Mowi	female	3. BANGOR 1
890	IMG_9964	S1040	Norway	Hatchery	Saltwater	Norway_Hatchery_Saltwater	Norway_Hatchery	Domesticated	52	4615.779566	0.011265703	110.1635148	1.241069399	04/05/2018	F2-YC2_10	Mowi	Mowi	male	4. BANGOR 3
267	IMG_8374	S428	Norway	Hatchery	Saltwater	Norway_Hatchery_Saltwater	Norway_Hatchery	Domesticated	51.7	1586.63827	0.032584617	39.11521443	1.274554273	03/05/2018	F2-YC2_55	Mowi	Mowi	male	4. BANGOR 3
225	IMG_8232	S387	Norway	Hatchery	Saltwater	Norway_Hatchery_Saltwater	Norway_Hatchery	Domesticated	51.6	1588.015428	0.032493387	40.04996879	1.301359139	03/05/2018	F2-YC2_28	Mowi	Mowi	male	4. BANGOR 3
140	IMG_7978	S300	Norway	Hatchery	Saltwater	Norway_Hatchery_Saltwater	Norway_Hatchery	Domesticated	51.2	4566.823842	0.011211293	111.6467644	1.251704584	02/05/2018	F2-YC2_10	Mowi	Mowi	male	4. BANGOR 3
619	IMG_9252	S768	Norway	Hatchery	Saltwater	Norway_Hatchery_Saltwater	Norway_Hatchery	Domesticated	51.2	4540.639272	0.011275945	111.2205017	1.254116292	04/05/2018	F2-YC2_28	Mowi	Mowi	female	4. BANGOR 3
809	IMG_9746	S960	Norway	Hatchery	Saltwater	Norway_Hatchery_Saltwater	Norway_Hatchery	Domesticated	51.2	4487.888813	0.011408482	104.5801128	1.193100364	04/05/2018	F2-YC2_10	Mowi	Mowi	female	4. BANGOR 3
459	IMG_8896	S613	Norway	Hatchery	Saltwater	Norway_Hatchery_Saltwater	Norway_Hatchery	Domesticated	51.1	4494.523112	0.011369393	126.0991673	1.433671001	04/05/2018	F2-YC2_55	Mowi	Mowi	female	3. BANGOR 1
16	IMG_0046	S1069	Norway	Hatchery	Saltwater	Norway_Hatchery_Saltwater	Norway_Hatchery	Domesticated	51	4509.596878	0.011309215	102.019606	1.153761644	04/05/2018	F2-YC2_28	Mowi	Mowi	female	4. BANGOR 3
78	IMG_0210	S1132	Norway	Hatchery	Saltwater	Norway_Hatchery_Saltwater	Norway_Hatchery	Domesticated	51	4464.801115	0.011422681	100.9752445	1.153408032	04/05/2018	F2-YC2_1	Mowi	Mowi	female	4. BANGOR 3
443	IMG_8863	S597	Norway	Hatchery	Saltwater	Norway_Hatchery_Saltwater	Norway_Hatchery	Domesticated	51	4430.181148	0.011511945	107.1167587	1.233122193	04/05/2018	F2-YC2_37	Mowi	Mowi	female	3. BANGOR 1
641	IMG_9324	S790	Norway	Hatchery	Saltwater	Norway_Hatchery_Saltwater	Norway_Hatchery	Domesticated	51	4440.919387	0.011484108	116.0172401	1.332354571	04/05/2018	F2-YC2_28	Mowi	Mowi	female	4. BANGOR 3
680	IMG_9415	S829	Norway	Hatchery	Saltwater	Norway_Hatchery_Saltwater	Norway_Hatchery	Domesticated	51	4474.457733	0.011398029	102.2399139	1.165333526	04/05/2018	F2-YC2_82	Mowi	Mowi	male	4. BANGOR 3
263	IMG_8362	S424	Norway	Hatchery	Saltwater	Norway_Hatchery_Saltwater	Norway_Hatchery	Domesticated	50.6	1257.297499	0.040245049	30.59411708	1.231261754	03/05/2018	F2-YC2_37	Mowi	Mowi	male	4. BANGOR 3
359	IMG_8627	S518	Norway	Hatchery	Saltwater	Norway_Hatchery_Saltwater	Norway_Hatchery	Domesticated	50.5	4756.314224	0.010617465	121	1.28471327	04/05/2018	F2-YC2_10	Mowi	Mowi	female	3. BANGOR 1
526	IMG_9041	S678	Norway	Hatchery	Saltwater	Norway_Hatchery_Saltwater	Norway_Hatchery	Domesticated	50.5	4446.147546	0.011358148	101.4938422	1.152782038	04/05/2018	F2-YC2_37	Mowi	Mowi	female	3. BANGOR 1
552	IMG_9105	S704	Norway	Hatchery	Saltwater	Norway_Hatchery_Saltwater	Norway_Hatchery	Domesticated	50.5	4426.351319	0.011408945	119	1.357664489	04/05/2018	F2-YC2_82	Mowi	Mowi	female	3. BANGOR 1
230	IMG_8254	S392	Norway	Hatchery	Saltwater	Norway_Hatchery_Saltwater	Norway_Hatchery	Domesticated	50.1	1530.838332	0.032727166	38.20994635	1.250503252	03/05/2018	F2-YC2_55	Mowi	Mowi	male	4. BANGOR 3
341	IMG_8579	S500	Norway	Hatchery	Saltwater	Norway_Hatchery_Saltwater	Norway_Hatchery	Domesticated	50	4715.323213	0.010603727	135.0925609	1.432484634	04/05/2018	F2-YC2_28	Mowi	Mowi	female	3. BANGOR 1
610	IMG_9234	S759	Norway	Hatchery	Saltwater	Norway_Hatchery_Saltwater	Norway_Hatchery	Domesticated	50	4310.041879	0.011600815	112.0401714	1.29975734	04/05/2018	F2-YC2_55	Mowi	Mowi	female	3. BANGOR 1
651	IMG_9351	S800	Norway	Hatchery	Saltwater	Norway_Hatchery_Saltwater	Norway_Hatchery	Domesticated	50	4344.423552	0.011509007	129.247824	1.487514079	04/05/2018	F2-YC2_55	Mowi	Mowi	male	4. BANGOR 3
186	IMG_8111	S347	Norway	Hatchery	Saltwater	Norway_Hatchery_Saltwater	Norway_Hatchery	Domesticated	49.9	1545.541006	0.032286429	41.0487515	1.325317602	03/05/2018	F2-YC2_1	Mowi	Mowi	female	3. BANGOR 1
471	IMG_8922	S625	Norway	Hatchery	Saltwater	Norway_Hatchery_Saltwater	Norway_Hatchery	Domesticated	49.6	4327.266227	0.011462202	109.0733698	1.250221008	04/05/2018	F2-YC2_82	Mowi	Mowi	male	3. BANGOR 1
601	IMG_9213	S751	Norway	Hatchery	Saltwater	Norway_Hatchery_Saltwater	Norway_Hatchery	Domesticated	49.6	4288.801464	0.011565003	102.8250942	1.18917248	04/05/2018	F2-YC2_1	Mowi	Mowi	male	3. BANGOR 1
0	IMG_0002	S1054	Norway	Hatchery	Saltwater	Norway_Hatchery_Saltwater	Norway_Hatchery	Domesticated	49.5	4342.41776	0.01139918	121.0165278	1.379489137	04/05/2018	F2-YC2_10	Mowi	Mowi	female	4. BANGOR 3
250	IMG_8317	S411	Norway	Hatchery	Saltwater	Norway_Hatchery_Saltwater	Norway_Hatchery	Domesticated	49.2	4590.10697	0.010718704	116.0387866	1.243785458	03/05/2018	F2-YC2_82	Mowi	Mowi	female	4. BANGOR 3
874	IMG_9923	S1024	Norway	Hatchery	Saltwater	Norway_Hatchery_Saltwater	Norway_Hatchery	Domesticated	49.2	4349.441918	0.011311796	106.606754	1.205913861	04/05/2018	F2-YC2_37	Mowi	Mowi	NA	4. BANGOR 3
296	IMG_8448	S456	Norway	Hatchery	Saltwater	Norway_Hatchery_Saltwater	Norway_Hatchery	Domesticated	49.1	4585.486888	0.010707696	115.4339638	1.236031802	03/05/2018	F2-YC2_55	Mowi	Mowi	female	3. BANGOR 1
489	IMG_8961	S643	Norway	Hatchery	Saltwater	Norway_Hatchery_Saltwater	Norway_Hatchery	Domesticated	49.1	4281.785259	0.011467179	100	1.146717947	04/05/2018	F2-YC2_37	Mowi	Mowi	female	3. BANGOR 1
200	IMG_8156	S361	Norway	Hatchery	Saltwater	Norway_Hatchery_Saltwater	Norway_Hatchery	Domesticated	49	1527.514321	0.032078259	40.01249805	1.283531275	03/05/2018	F2-YC2_1	Mowi	Mowi	male	3. BANGOR 1
262	IMG_8358	S423	Norway	Hatchery	Saltwater	Norway_Hatchery_Saltwater	Norway_Hatchery	Domesticated	49	1513.593076	0.032373298	37.10795063	1.201306751	03/05/2018	F2-YC2_10	Mowi	Mowi	female	4. BANGOR 3
316	IMG_8498	S475	Norway	Hatchery	Saltwater	Norway_Hatchery_Saltwater	Norway_Hatchery	Domesticated	49	4606.304593	0.010637594	109.2245394	1.16188635	04/05/2018	F2-YC2_55	Mowi	Mowi	female	3. BANGOR 1
154	IMG_8012	S316	Norway	Hatchery	Saltwater	Norway_Hatchery_Saltwater	Norway_Hatchery	Domesticated	48.8	4334.79146	0.01125775	121.148669	1.363861469	02/05/2018	F2-YC2_55	Mowi	Mowi	female	4. BANGOR 3
228	IMG_8249	S390	Norway	Hatchery	Saltwater	Norway_Hatchery_Saltwater	Norway_Hatchery	Domesticated	48.8	4551.2796	0.010722259	116.2755348	1.246736434	03/05/2018	F2-YC2_10	Mowi	Mowi	female	4. BANGOR 3
463	IMG_8905	S617	Norway	Hatchery	Saltwater	Norway_Hatchery_Saltwater	Norway_Hatchery	Domesticated	48.5	4232.9661	0.011457687	103.0048543	1.180197364	04/05/2018	F2-YC2_10	Mowi	Mowi	female	3. BANGOR 1
473	IMG_8926	S627	Norway	Hatchery	Saltwater	Norway_Hatchery_Saltwater	Norway_Hatchery	Domesticated	48.5	4220.072274	0.011492694	106.117859	1.219580099	04/05/2018	F2-YC2_55	Mowi	Mowi	male	3. BANGOR 1
846	IMG_9851	S996	Norway	Hatchery	Saltwater	Norway_Hatchery_Saltwater	Norway_Hatchery	Domesticated	48.4	4250.299989	0.011387432	117.5159564	1.338204904	04/05/2018	F2-YC2_10	Mowi	Mowi	female	4. BANGOR 3
173	IMG_8072	S334	Norway	Hatchery	Saltwater	Norway_Hatchery_Saltwater	Norway_Hatchery	Domesticated	48.2	4504.886791	0.010699492	117.5159564	1.257361031	03/05/2018	F2-YC2_55	Mowi	Mowi	male	3. BANGOR 1
404	IMG_8738	S558	Norway	Hatchery	Saltwater	Norway_Hatchery_Saltwater	Norway_Hatchery	Domesticated	48.2	4749.725045	0.010147956	124.1450764	1.259818753	04/05/2018	F2-YC2_1	Mowi	Mowi	female	3. BANGOR 1
334	IMG_8557	S493	Norway	Hatchery	Saltwater	Norway_Hatchery_Saltwater	Norway_Hatchery	Domesticated	48.1	4502.208458	0.010683646	115.0695442	1.22936224	04/05/2018	F2-YC2_82	Mowi	Mowi	female	3. BANGOR 1
335	IMG_8561	S494	Norway	Hatchery	Saltwater	Norway_Hatchery_Saltwater	Norway_Hatchery	Domesticated	47.8	4485.475449	0.010656618	115.0391238	1.225928038	04/05/2018	F2-YC2_1	Mowi	Mowi	male	3. BANGOR 1
384	IMG_8679	S538	Norway	Hatchery	Saltwater	Norway_Hatchery_Saltwater	Norway_Hatchery	Domesticated	47.2	4639.016491	0.01017457	122.0163923	1.241464377	04/05/2018	F2-YC2_55	Mowi	Mowi	male	3. BANGOR 1
629	IMG_9282	S777	Norway	Hatchery	Saltwater	Norway_Hatchery_Saltwater	Norway_Hatchery	Domesticated	46.9	4160.31369	0.011273188	112.6987134	1.270473828	04/05/2018	F2-YC2_55	Mowi	Mowi	female	4. BANGOR 3
324	IMG_8527	S483	Norway	Hatchery	Saltwater	Norway_Hatchery_Saltwater	Norway_Hatchery	Domesticated	46.8	4372.885546	0.010702315	110.1135777	1.17847023	04/05/2018	F2-YC2_37	Mowi	Mowi	male	3. BANGOR 1
312	IMG_8488	S471	Norway	Hatchery	Saltwater	Norway_Hatchery_Saltwater	Norway_Hatchery	Domesticated	46.5	4364.168878	0.01065495	102	1.086804872	03/05/2018	F2-YC2_55	Mowi	Mowi	female	3. BANGOR 1
340	IMG_8577	S499	Norway	Hatchery	Saltwater	Norway_Hatchery_Saltwater	Norway_Hatchery	Domesticated	46.2	4334.773927	0.010657995	113	1.204353465	04/05/2018	F2-YC2_55	Mowi	Mowi	female	3. BANGOR 1
621	IMG_9259	S770	Norway	Hatchery	Saltwater	Norway_Hatchery_Saltwater	Norway_Hatchery	Domesticated	46.1	3992.706976	0.011546051	109.658561	1.266123383	04/05/2018	F2-YC2_55	Mowi	Mowi	male	4. BANGOR 3
131	IMG_7957	S291	Norway	Hatchery	Saltwater	Norway_Hatchery_Saltwater	Norway_Hatchery	Domesticated	46	4101.734877	0.011214767	118.1524439	1.325052102	02/05/2018	F2-YC2_28	Mowi	Mowi	male	4. BANGOR 3
462	IMG_8902	S616	Norway	Hatchery	Saltwater	Norway_Hatchery_Saltwater	Norway_Hatchery	Domesticated	45.9	3998.008004	0.011480717	100.0049999	1.148129141	04/05/2018	F2-YC2_1	Mowi	Mowi	female	3. BANGOR 1
623	IMG_9264	S772	Norway	Hatchery	Saltwater	Norway_Hatchery_Saltwater	Norway_Hatchery	Domesticated	44.5	3872.335858	0.011491772	108.0185169	1.241324146	04/05/2018	F2-YC2_37	Mowi	Mowi	female	4. BANGOR 3
687	IMG_9431	S836	Norway	Hatchery	Saltwater	Norway_Hatchery_Saltwater	Norway_Hatchery	Domesticated	43	3780.976593	0.011372723	103.2375901	1.17409253	04/05/2018	F2-YC2_55	Mowi	Mowi	female	4. BANGOR 3
750	IMG_9582	S899	Norway	Hatchery	Saltwater	Norway_Hatchery_Saltwater	Norway_Hatchery	Domesticated	43	3758.197706	0.011441655	101.0445446	1.156116777	04/05/2018	F2-YC2_55	Mowi	Mowi	male	4. BANGOR 3
157	IMG_8021	S319	Norway	Hatchery	Saltwater	Norway_Hatchery_Saltwater	Norway_Hatchery	Domesticated	42	3953.054642	0.010624695	113.9517442	1.21070253	02/05/2018	F2-YC2_55	Mowi	Mowi	male	4. BANGOR 3
143	IMG_7990	S305	Norway	Hatchery	Saltwater	Norway_Hatchery_Saltwater	Norway_Hatchery	Domesticated	41	3630.141871	0.011294324	119.4194289	1.348761773	02/05/2018	F2-YC2_55	Mowi	Mowi	male	4. BANGOR 3
356	IMG_8621	S515	Norway	Hatchery	Saltwater	Norway_Hatchery_Saltwater	Norway_Hatchery	Domesticated	41	3811.970225	0.010755593	113.3578405	1.219230788	04/05/2018	F2-YC2_37	Mowi	Mowi	female	3. BANGOR 1
1115	IMG_5527	F1101	Norway	Hatchery	Freshwater	Norway_Hatchery_Freshwater	Norway_Hatchery	Domesticated	31.2	4487.215841	0.006953087	117.0683561	0.813986409	05/05/2017	F2-YC2_82	Mowi	Mowi	male	7. BANGOR 4
801	IMG_4877	F791	Norway	Hatchery	Freshwater	Norway_Hatchery_Freshwater	Norway_Hatchery	Domesticated	30.6	4065.488409	0.007526771	117.0170928	0.880760853	05/05/2017	F2-YC2_82	Mowi	Mowi	male	5. BANGOR 2
729	IMG_4727	F720	Norway	Hatchery	Freshwater	Norway_Hatchery_Freshwater	Norway_Hatchery	Domesticated	30.5	3991.988978	0.007640302	117.5159564	0.897857356	05/05/2017	F2-YC2_82	Mowi	Mowi	female	5. BANGOR 2
763	IMG_4803	F755	Norway	Hatchery	Freshwater	Norway_Hatchery_Freshwater	Norway_Hatchery	Domesticated	30.3	4012.152664	0.007552056	87.05170877	0.657419345	05/05/2017	F2-YC2_82	Mowi	Mowi	male	5. BANGOR 2
762	IMG_4799	F754	Norway	Hatchery	Freshwater	Norway_Hatchery_Freshwater	Norway_Hatchery	Domesticated	30.1	3943.027263	0.007633729	107.2287275	0.818555004	05/05/2017	F2-YC2_82	Mowi	Mowi	male	5. BANGOR 2
1217	IMG_5729	F1197	Norway	Hatchery	Freshwater	Norway_Hatchery_Freshwater	Norway_Hatchery	Domesticated	30.1	4164.491806	0.007227773	128.1405478	0.926170747	05/05/2017	F2-YC2_28	Mowi	Mowi	female	7. BANGOR 4
805	IMG_4886	F795	Norway	Hatchery	Freshwater	Norway_Hatchery_Freshwater	Norway_Hatchery	Domesticated	30	3968.12903	0.007560238	108.3743512	0.819335891	05/05/2017	F2-YC2_82	Mowi	Mowi	female	5. BANGOR 2
838	IMG_4955	F827	Norway	Hatchery	Freshwater	Norway_Hatchery_Freshwater	Norway_Hatchery	Domesticated	29.8	3933.246115	0.007576439	103.5857133	0.784810858	05/05/2017	F2-YC2_82	Mowi	Mowi	male	5. BANGOR 2
985	IMG_5252	F972	Norway	Hatchery	Freshwater	Norway_Hatchery_Freshwater	Norway_Hatchery	Domesticated	29.5	3867.615544	0.007627439	119.0378091	0.907953577	05/05/2017	F2-YC2_82	Mowi	Mowi	male	7. BANGOR 4
9	IMG_3185	F11	Norway	Hatchery	Freshwater	Norway_Hatchery_Freshwater	Norway_Hatchery	Domesticated	29.3	3817.035499	0.007676114	120.0041666	0.921165675	24/04/2017	F2-YC2_82	Mowi	Mowi	female	7. BANGOR 4
120	IMG_3403	F121	Norway	Hatchery	Freshwater	Norway_Hatchery_Freshwater	Norway_Hatchery	Domesticated	29.1	4585.958133	0.006345457	150.3329638	0.953931353	27/04/2017	F2-YC2_82	Mowi	Mowi	male	5. BANGOR 2
760	IMG_4795	F752	Norway	Hatchery	Freshwater	Norway_Hatchery_Freshwater	Norway_Hatchery	Domesticated	29	3852.389518	0.007527795	114.0175425	0.858300729	05/05/2017	F2-YC2_1	Mowi	Mowi	male	5. BANGOR 2
1113	IMG_5523	F1100	Norway	Hatchery	Freshwater	Norway_Hatchery_Freshwater	Norway_Hatchery	Domesticated	29	4136.001934	0.007011602	130.3111661	0.913690051	05/05/2017	F2-YC2_82	Mowi	Mowi	NA	7. BANGOR 4
1014	IMG_5312	F1001	Norway	Hatchery	Freshwater	Norway_Hatchery_Freshwater	Norway_Hatchery	Domesticated	29	3811.0635	0.007609425	116.1550688	0.883873227	05/05/2017	F2-YC2_82	Mowi	Mowi	male	7. BANGOR 4
69	IMG_3294	F71	Norway	Hatchery	Freshwater	Norway_Hatchery_Freshwater	Norway_Hatchery	Domesticated	28.8	3973.966407	0.007247167	142.1724305	1.030347411	26/04/2017	F2-YC2_37	Mowi	Mowi	male	7. BANGOR 4
956	IMG_5193	F943	Norway	Hatchery	Freshwater	Norway_Hatchery_Freshwater	Norway_Hatchery	Domesticated	28.7	3768.089702	0.007616592	116.211015	0.885131829	05/05/2017	F2-YC2_82	Mowi	Mowi	NA	7. BANGOR 4
271	IMG_3736	F267	Norway	Hatchery	Freshwater	Norway_Hatchery_Freshwater	Norway_Hatchery	Domesticated	28.7	3789.001188	0.007574556	120.0666482	0.909451497	03/05/2017	F2-YC2_82	Mowi	Mowi	male	5. BANGOR 2
501	IMG_4245	F501	Norway	Hatchery	Freshwater	Norway_Hatchery_Freshwater	Norway_Hatchery	Domesticated	28.7	3793.010678	0.007566549	112.1115516	0.848297515	04/05/2017	F2-YC2_82	Mowi	Mowi	female	5. BANGOR 2
1181	IMG_5657	F1162	Norway	Hatchery	Freshwater	Norway_Hatchery_Freshwater	Norway_Hatchery	Domesticated	28.5	4087.501437	0.006972475	115.2128465	0.803318647	05/05/2017	F2-YC2_28	Mowi	Mowi	male	7. BANGOR 4
140	IMG_3452	F141	Norway	Hatchery	Freshwater	Norway_Hatchery_Freshwater	Norway_Hatchery	Domesticated	28.4	3944.055907	0.007200709	126.0039682	0.907317944	28/04/2017	F2-YC2_82	Mowi	Mowi	female	5. BANGOR 2
1222	IMG_5736	F1199	Norway	Hatchery	Freshwater	Norway_Hatchery_Freshwater	Norway_Hatchery	Domesticated	28.2	4083.802762	0.006905329	123.259888	0.85115003	05/05/2017	F2-YC2_28	Mowi	Mowi	female	7. BANGOR 4
1180	IMG_5655	F1161	Norway	Hatchery	Freshwater	Norway_Hatchery_Freshwater	Norway_Hatchery	Domesticated	28.1	3999.212172	0.007026384	130.0346108	0.913673095	05/05/2017	F2-YC2_82	Mowi	Mowi	male	7. BANGOR 4
858	IMG_4995	F847	Norway	Hatchery	Freshwater	Norway_Hatchery_Freshwater	Norway_Hatchery	Domesticated	28	3670.944429	0.007627465	105.0761629	0.801464751	05/05/2017	F2-YC2_28	Mowi	Mowi	NA	5. BANGOR 2
964	IMG_5209	F951	Norway	Hatchery	Freshwater	Norway_Hatchery_Freshwater	Norway_Hatchery	Domesticated	28	3669.196779	0.007631098	112.0714058	0.855227874	05/05/2017	F2-YC2_82	Mowi	Mowi	female	7. BANGOR 4
897	IMG_5075	F886	Norway	Hatchery	Freshwater	Norway_Hatchery_Freshwater	Norway_Hatchery	Domesticated	28	3682.31286	0.007603917	115.4339638	0.877750237	05/05/2017	F2-YC2_82	Mowi	Mowi	NA	5. BANGOR 2
802	IMG_4880	F792	Norway	Hatchery	Freshwater	Norway_Hatchery_Freshwater	Norway_Hatchery	Domesticated	27.9	3690.100541	0.00756077	103.576059	0.783114718	05/05/2017	F2-YC2_82	Mowi	Mowi	male	5. BANGOR 2
305	IMG_3807	F301	Norway	Hatchery	Freshwater	Norway_Hatchery_Freshwater	Norway_Hatchery	Domesticated	27.9	3599.513856	0.007751047	116.056021	0.899555639	03/05/2017	F2-YC2_10	Mowi	Mowi	male	5. BANGOR 2
631	IMG_4530	F632	Norway	Hatchery	Freshwater	Norway_Hatchery_Freshwater	Norway_Hatchery	Domesticated	27.8	3666.759469	0.007581626	122.2006547	0.926479697	05/05/2017	F2-YC2_1	Mowi	Mowi	female	5. BANGOR 2
228	IMG_3635	F224	Norway	Hatchery	Freshwater	Norway_Hatchery_Freshwater	Norway_Hatchery	Domesticated	27.6	3621.023336	0.007622155	112.2185368	0.855347046	02/05/2017	F2-YC2_1	Mowi	Mowi	male	5. BANGOR 2
206	IMG_3586	F203	Norway	Hatchery	Freshwater	Norway_Hatchery_Freshwater	Norway_Hatchery	Domesticated	27.5	3824.063284	0.007191304	116.0043103	0.834222212	02/05/2017	F2-YC2_82	Mowi	Mowi	female	5. BANGOR 2
546	IMG_4337	F543	Norway	Hatchery	Freshwater	Norway_Hatchery_Freshwater	Norway_Hatchery	Domesticated	27.5	3631.881193	0.007571834	120.1041215	0.909408421	04/05/2017	F2-YC2_28	Mowi	Mowi	NA	5. BANGOR 2
1182	IMG_5659	F1163	Norway	Hatchery	Freshwater	Norway_Hatchery_Freshwater	Norway_Hatchery	Domesticated	27.4	3903.236862	0.007019815	112.0714058	0.786720516	05/05/2017	F2-YC2_1	Mowi	Mowi	male	7. BANGOR 4
589	IMG_4445	F591	Norway	Hatchery	Freshwater	Norway_Hatchery_Freshwater	Norway_Hatchery	Domesticated	27.3	4727.800546	0.005774355	155.3222457	0.896885828	05/05/2017	F2-YC2_1	Mowi	Mowi	female	5. BANGOR 2
516	IMG_4275	F515	Norway	Hatchery	Freshwater	Norway_Hatchery_Freshwater	Norway_Hatchery	Domesticated	27.3	3586.003486	0.007612932	111.4495402	0.84845775	04/05/2017	F2-YC2_1	Mowi	Mowi	male	5. BANGOR 2
543	IMG_4329	F541	Norway	Hatchery	Freshwater	Norway_Hatchery_Freshwater	Norway_Hatchery	Domesticated	27.3	3649.770678	0.007479922	116.1550688	0.868830855	04/05/2017	F2-YC2_82	Mowi	Mowi	male	5. BANGOR 2
1112	IMG_5521	F1099	Norway	Hatchery	Freshwater	Norway_Hatchery_Freshwater	Norway_Hatchery	Domesticated	27.2	3920.224994	0.006938377	119.2057046	0.827094152	05/05/2017	F2-YC2_82	Mowi	Mowi	male	7. BANGOR 4
1068	IMG_5430	F1055	Norway	Hatchery	Freshwater	Norway_Hatchery_Freshwater	Norway_Hatchery	Domesticated	27.1	3876.018576	0.006991711	124.1450764	0.867986441	05/05/2017	F2-YC2_28	Mowi	Mowi	male	7. BANGOR 4
682	IMG_4633	F675	Norway	Hatchery	Freshwater	Norway_Hatchery_Freshwater	Norway_Hatchery	Domesticated	27	3606.013866	0.007487492	122.2620137	0.91543585	05/05/2017	F2-YC2_82	Mowi	Mowi	male	5. BANGOR 2
39	IMG_3232	F41	Norway	Hatchery	Freshwater	Norway_Hatchery_Freshwater	Norway_Hatchery	Domesticated	26.7	4481.011158	0.005958477	152.0131573	0.905766836	26/04/2017	F2-YC2_55	Mowi	Mowi	female	7. BANGOR 4
1044	IMG_5373	F1031	Norway	Hatchery	Freshwater	Norway_Hatchery_Freshwater	Norway_Hatchery	Domesticated	26.6	3504.120004	0.007591064	118.5116028	0.899629188	05/05/2017	F2-YC2_1	Mowi	Mowi	male	7. BANGOR 4
1184	IMG_5663	F1165	Norway	Hatchery	Freshwater	Norway_Hatchery_Freshwater	Norway_Hatchery	Domesticated	26.5	3772.184115	0.007025108	124.0644994	0.871566481	05/05/2017	F2-YC2_28	Mowi	Mowi	male	7. BANGOR 4
1087	IMG_5471	F1074	Norway	Hatchery	Freshwater	Norway_Hatchery_Freshwater	Norway_Hatchery	Domesticated	26	3719.105403	0.006990929	112.2853508	0.78497886	05/05/2017	F2-YC2_82	Mowi	Mowi	male	7. BANGOR 4
416	IMG_4059	F412	Norway	Hatchery	Freshwater	Norway_Hatchery_Freshwater	Norway_Hatchery	Domesticated	26	3457.389188	0.007520125	111.4495402	0.83811451	04/05/2017	F2-YC2_82	Mowi	Mowi	female	7. BANGOR 4
517	IMG_4277	F516	Norway	Hatchery	Freshwater	Norway_Hatchery_Freshwater	Norway_Hatchery	Domesticated	26	3445.471521	0.007546137	116.1077086	0.876164672	04/05/2017	F2-YC2_1	Mowi	Mowi	male	5. BANGOR 2
531	IMG_4306	F530	Norway	Hatchery	Freshwater	Norway_Hatchery_Freshwater	Norway_Hatchery	Domesticated	26	3439.236107	0.007559818	115.4123044	0.872496049	04/05/2017	F2-YC2_28	Mowi	Mowi	male	5. BANGOR 2
235	IMG_3652	F231	Norway	Hatchery	Freshwater	Norway_Hatchery_Freshwater	Norway_Hatchery	Domesticated	25.7	4418.239468	0.005816797	162.788206	0.946905872	02/05/2017	F2-YC2_82	Mowi	Mowi	female	5. BANGOR 2
1048	IMG_5381	F1035	Norway	Hatchery	Freshwater	Norway_Hatchery_Freshwater	Norway_Hatchery	Domesticated	25.6	3341.95766	0.007660181	115.1564154	0.882118966	05/05/2017	F2-YC2_1	Mowi	Mowi	male	7. BANGOR 4
1308	IMG_5910	F1284	Norway	Hatchery	Freshwater	Norway_Hatchery_Freshwater	Norway_Hatchery	Domesticated	25.6	3653.049411	0.007007844	117.0170928	0.820037519	05/05/2017	F2-YC2_82	Mowi	Mowi	male	7. BANGOR 4
1185	IMG_5665	F1166	Norway	Hatchery	Freshwater	Norway_Hatchery_Freshwater	Norway_Hatchery	Domesticated	25.5	3622.06916	0.007040175	130.3111661	0.917413387	05/05/2017	F2-YC2_55	Mowi	Mowi	male	7. BANGOR 4
776	IMG_4827	F767	Norway	Hatchery	Freshwater	Norway_Hatchery_Freshwater	Norway_Hatchery	Domesticated	25.5	3424.245902	0.007446895	123.4058345	0.918990303	05/05/2017	F2-YC2_28	Mowi	Mowi	female	5. BANGOR 2
892	IMG_5065	F881	Norway	Hatchery	Freshwater	Norway_Hatchery_Freshwater	Norway_Hatchery	Domesticated	25.5	3358.020995	0.007593758	108.853112	0.826604229	05/05/2017	F2-YC2_28	Mowi	Mowi	male	5. BANGOR 2
422	IMG_4074	F418	Norway	Hatchery	Freshwater	Norway_Hatchery_Freshwater	Norway_Hatchery	Domesticated	25.5	3337.134849	0.007641285	115.1086443	0.87957801	04/05/2017	F2-YC2_10	Mowi	Mowi	male	7. BANGOR 4
1305	IMG_5904	F1281	Norway	Hatchery	Freshwater	Norway_Hatchery_Freshwater	Norway_Hatchery	Domesticated	25.4	3604.641452	0.007046471	131.1373326	0.924055358	05/05/2017	F2-YC2_1	Mowi	Mowi	female	7. BANGOR 4
29	IMG_3212	F31	Norway	Hatchery	Freshwater	Norway_Hatchery_Freshwater	Norway_Hatchery	Domesticated	25.4	4444.565783	0.005714844	150.0533239	0.857531334	26/04/2017	F2-YC2_10	Mowi	Mowi	male	7. BANGOR 4
236	IMG_3655	F232	Norway	Hatchery	Freshwater	Norway_Hatchery_Freshwater	Norway_Hatchery	Domesticated	25.4	3997.325356	0.006354249	138.2316896	0.878358553	02/05/2017	F2-YC2_1	Mowi	Mowi	female	5. BANGOR 2
981	IMG_5244	F968	Norway	Hatchery	Freshwater	Norway_Hatchery_Freshwater	Norway_Hatchery	Domesticated	25.3	3378.790464	0.007487887	115.1564154	0.862278185	05/05/2017	F2-YC2_28	Mowi	Mowi	male	7. BANGOR 4
282	IMG_3759	F278	Norway	Hatchery	Freshwater	Norway_Hatchery_Freshwater	Norway_Hatchery	Domesticated	25.3	4303.679588	0.00587869	153	0.899439636	03/05/2017	F2-YC2_28	Mowi	Mowi	female	5. BANGOR 2
641	IMG_4550	F642	Norway	Hatchery	Freshwater	Norway_Hatchery_Freshwater	Norway_Hatchery	Domesticated	25.2	3328.890656	0.007570089	123.0650235	0.931613235	05/05/2017	F2-YC2_37	Mowi	Mowi	female	5. BANGOR 2
440	IMG_4126	F443	Norway	Hatchery	Freshwater	Norway_Hatchery_Freshwater	Norway_Hatchery	Domesticated	25.1	3331.00015	0.007535274	111.1125555	0.83726359	04/05/2017	F2-YC2_1	Mowi	Mowi	male	7. BANGOR 4
1304	IMG_5902	F1280	Norway	Hatchery	Freshwater	Norway_Hatchery_Freshwater	Norway_Hatchery	Domesticated	25	3580.572021	0.006982125	111.1125555	0.775801707	05/05/2017	F2-YC2_82	Mowi	Mowi	male	7. BANGOR 4
1116	IMG_5529	F1102	Norway	Hatchery	Freshwater	Norway_Hatchery_Freshwater	Norway_Hatchery	Domesticated	25	3590.936368	0.006961972	121	0.842398664	05/05/2017	F2-YC2_55	Mowi	Mowi	male	7. BANGOR 4
984	IMG_5250	F971	Norway	Hatchery	Freshwater	Norway_Hatchery_Freshwater	Norway_Hatchery	Domesticated	25	3293.767751	0.007590092	116.0172401	0.880581517	05/05/2017	F2-YC2_1	Mowi	Mowi	female	7. BANGOR 4
384	IMG_3988	F380	Norway	Hatchery	Freshwater	Norway_Hatchery_Freshwater	Norway_Hatchery	Domesticated	25	3283.615842	0.007613558	109.5536398	0.834093002	03/05/2017	F2-YC2_10	Mowi	Mowi	male	7. BANGOR 4
408	IMG_4040	F404	Norway	Hatchery	Freshwater	Norway_Hatchery_Freshwater	Norway_Hatchery	Domesticated	25	3299.002425	0.007578048	117.1537451	0.887796749	04/05/2017	F2-YC2_1	Mowi	Mowi	male	7. BANGOR 4
1183	IMG_5661	F1164	Norway	Hatchery	Freshwater	Norway_Hatchery_Freshwater	Norway_Hatchery	Domesticated	24.9	3557.746759	0.006998812	129.0968629	0.903524647	05/05/2017	F2-YC2_1	Mowi	Mowi	male	7. BANGOR 4
1088	IMG_5473	F1075	Norway	Hatchery	Freshwater	Norway_Hatchery_Freshwater	Norway_Hatchery	Domesticated	24.9	3387.326084	0.007350931	124.4869471	0.915094947	05/05/2017	F2-YC2_1	Mowi	Mowi	female	7. BANGOR 4
1188	IMG_5671	F1169	Norway	Hatchery	Freshwater	Norway_Hatchery_Freshwater	Norway_Hatchery	Domesticated	24.9	3558.182823	0.006997954	117.3882447	0.821477546	05/05/2017	F2-YC2_28	Mowi	Mowi	female	7. BANGOR 4
836	IMG_4950	F825	Norway	Hatchery	Freshwater	Norway_Hatchery_Freshwater	Norway_Hatchery	Domesticated	24.7	4604.411472	0.005364421	168.1071087	0.901797246	05/05/2017	F2-YC2_1	Mowi	Mowi	male	5. BANGOR 2
958	IMG_5197	F945	Norway	Hatchery	Freshwater	Norway_Hatchery_Freshwater	Norway_Hatchery	Domesticated	24.7	3249.600745	0.007600934	105.6834897	0.803293204	05/05/2017	F2-YC2_82	Mowi	Mowi	male	7. BANGOR 4
1187	IMG_5669	F1168	Norway	Hatchery	Freshwater	Norway_Hatchery_Freshwater	Norway_Hatchery	Domesticated	24.7	3521.010224	0.007015032	119.3398508	0.837172893	05/05/2017	F2-YC2_28	Mowi	Mowi	female	7. BANGOR 4
79	IMG_3314	F81	Norway	Hatchery	Freshwater	Norway_Hatchery_Freshwater	Norway_Hatchery	Domesticated	24.6	4287	0.005738279	148.2160585	0.850505024	27/04/2017	F2-YC2_55	Mowi	Mowi	female	7. BANGOR 4
804	IMG_4884	F794	Norway	Hatchery	Freshwater	Norway_Hatchery_Freshwater	Norway_Hatchery	Domesticated	24.5	4144.2997	0.005911735	150.2331521	0.888138526	05/05/2017	F2-YC2_55	Mowi	Mowi	male	5. BANGOR 2
988	IMG_5259	F975	Norway	Hatchery	Freshwater	Norway_Hatchery_Freshwater	Norway_Hatchery	Domesticated	24.5	3227.534198	0.007590934	116.1077086	0.881365986	05/05/2017	F2-YC2_28	Mowi	Mowi	male	7. BANGOR 4
1089	IMG_5475	F1076	Norway	Hatchery	Freshwater	Norway_Hatchery_Freshwater	Norway_Hatchery	Domesticated	24.5	3483.020672	0.007034124	126.3210196	0.888557741	05/05/2017	F2-YC2_1	Mowi	Mowi	NA	7. BANGOR 4
141	IMG_3454	F142	Norway	Hatchery	Freshwater	Norway_Hatchery_Freshwater	Norway_Hatchery	Domesticated	24.5	4428.700261	0.005532097	156.4608577	0.865556662	28/04/2017	F2-YC2_55	Mowi	Mowi	female	5. BANGOR 2
307	IMG_3811	F303	Norway	Hatchery	Freshwater	Norway_Hatchery_Freshwater	Norway_Hatchery	Domesticated	24.5	3622.150328	0.006763938	137.1787156	0.927868318	03/05/2017	F2-YC2_55	Mowi	Mowi	male	7. BANGOR 4
70	IMG_3296	F72	Norway	Hatchery	Freshwater	Norway_Hatchery_Freshwater	Norway_Hatchery	Domesticated	24.4	4231.000473	0.005766958	153.2090076	0.883549839	26/04/2017	F2-YC2_82	Mowi	Mowi	female	7. BANGOR 4
856	IMG_4991	F845	Norway	Hatchery	Freshwater	Norway_Hatchery_Freshwater	Norway_Hatchery	Domesticated	24.3	4373.664482	0.005555982	159.8405455	0.888071152	05/05/2017	F2-YC2_1	Mowi	Mowi	male	5. BANGOR 2
913	IMG_5106	F901	Norway	Hatchery	Freshwater	Norway_Hatchery_Freshwater	Norway_Hatchery	Domesticated	24.2	3205.056162	0.00755057	112.0580207	0.846101898	05/05/2017	F2-YC2_1	Mowi	Mowi	NA	5. BANGOR 2
514	IMG_4271	F513	Norway	Hatchery	Freshwater	Norway_Hatchery_Freshwater	Norway_Hatchery	Domesticated	24.2	4487.036104	0.005393315	154.2627628	0.831987703	04/05/2017	F2-YC2_55	Mowi	Mowi	male	5. BANGOR 2
219	IMG_3615	F215	Norway	Hatchery	Freshwater	Norway_Hatchery_Freshwater	Norway_Hatchery	Domesticated	24.1	4416.318037	0.005457035	163.5909533	0.89272148	02/05/2017	F2-YC2_28	Mowi	Mowi	female	5. BANGOR 2
792	IMG_4858	F782	Norway	Hatchery	Freshwater	Norway_Hatchery_Freshwater	Norway_Hatchery	Domesticated	24	3213.317289	0.007468917	102.3132445	0.764169127	05/05/2017	F2-YC2_1	Mowi	Mowi	male	5. BANGOR 2
629	IMG_4526	F630	Norway	Hatchery	Freshwater	Norway_Hatchery_Freshwater	Norway_Hatchery	Domesticated	24	4297.016756	0.00558527	170.0029412	0.949512376	05/05/2017	F2-YC2_10	Mowi	Mowi	female	5. BANGOR 2
283	IMG_3761	F279	Norway	Hatchery	Freshwater	Norway_Hatchery_Freshwater	Norway_Hatchery	Domesticated	24	4274.528395	0.005614654	161.1986352	0.905074639	03/05/2017	F2-YC2_28	Mowi	Mowi	male	5. BANGOR 2
309	IMG_3815	F305	Norway	Hatchery	Freshwater	Norway_Hatchery_Freshwater	Norway_Hatchery	Domesticated	24	3566.556462	0.00672918	124.3261839	0.836613256	03/05/2017	F2-YC2_55	Mowi	Mowi	male	7. BANGOR 4
1225	IMG_5741	F1201	Norway	Hatchery	Freshwater	Norway_Hatchery_Freshwater	Norway_Hatchery	Domesticated	23.8	3466.186954	0.006866335	113.039816	0.776169219	05/05/2017	F2-YC2_1	Mowi	Mowi	female	7. BANGOR 4
21	IMG_3204	F23	Norway	Hatchery	Freshwater	Norway_Hatchery_Freshwater	Norway_Hatchery	Domesticated	23.8	4197.323552	0.00567028	147.0850094	0.834013194	26/04/2017	F2-YC2_55	Mowi	Mowi	male	7. BANGOR 4
111	IMG_3382	F112	Norway	Hatchery	Freshwater	Norway_Hatchery_Freshwater	Norway_Hatchery	Domesticated	23.8	4179.99067	0.005693793	157.5372972	0.896984699	27/04/2017	F2-YC2_55	Mowi	Mowi	male	5. BANGOR 2
1119	IMG_5534	F1104	Norway	Hatchery	Freshwater	Norway_Hatchery_Freshwater	Norway_Hatchery	Domesticated	23.7	3444.580816	0.006880373	110	0.756841003	05/05/2017	F2-YC2_28	Mowi	Mowi	NA	7. BANGOR 4
1301	IMG_5895	F1277	Norway	Hatchery	Freshwater	Norway_Hatchery_Freshwater	Norway_Hatchery	Domesticated	23.7	4662.184896	0.005083453	172.1917536	0.875328768	05/05/2017	F2-YC2_55	Mowi	Mowi	NA	7. BANGOR 4
130	IMG_3430	F131	Norway	Hatchery	Freshwater	Norway_Hatchery_Freshwater	Norway_Hatchery	Domesticated	23.7	4194.122077	0.005650765	148.2160585	0.837534178	27/04/2017	F2-YC2_1	Mowi	Mowi	female	5. BANGOR 2
1195	IMG_5684	F1175	Norway	Hatchery	Freshwater	Norway_Hatchery_Freshwater	Norway_Hatchery	Domesticated	23.6	3373.438898	0.006995829	121.0371844	0.846755385	05/05/2017	F2-YC2_28	Mowi	Mowi	female	7. BANGOR 4
4	IMG_3176	F5	Norway	Hatchery	Freshwater	Norway_Hatchery_Freshwater	Norway_Hatchery	Domesticated	23.6	3725.24818	0.006335148	138	0.874250477	24/04/2017	F2-YC2_10	Mowi	Mowi	male	7. BANGOR 4
1227	IMG_5745	F1203	Norway	Hatchery	Freshwater	Norway_Hatchery_Freshwater	Norway_Hatchery	Domesticated	23.4	3392.594435	0.006897376	120.3370267	0.83000974	05/05/2017	F2-YC2_10	Mowi	Mowi	male	7. BANGOR 4
1228	IMG_5747	F1204	Norway	Hatchery	Freshwater	Norway_Hatchery_Freshwater	Norway_Hatchery	Domesticated	23.4	3396.314031	0.006889822	119.0798052	0.820438692	05/05/2017	F2-YC2_1	Mowi	Mowi	male	7. BANGOR 4
710	IMG_4689	F701	Norway	Hatchery	Freshwater	Norway_Hatchery_Freshwater	Norway_Hatchery	Domesticated	23.4	3064.598669	0.007635584	119.1049957	0.909436178	05/05/2017	F2-YC2_10	Mowi	Mowi	female	5. BANGOR 2
1302	IMG_5897	F1278	Norway	Hatchery	Freshwater	Norway_Hatchery_Freshwater	Norway_Hatchery	Domesticated	23.4	4617.162007	0.005068048	161.3753389	0.81785801	05/05/2017	F2-YC2_28	Mowi	Mowi	female	7. BANGOR 4
284	IMG_3763	F280	Norway	Hatchery	Freshwater	Norway_Hatchery_Freshwater	Norway_Hatchery	Domesticated	23.4	4141.977909	0.005649475	153.3101432	0.866121797	03/05/2017	F2-YC2_10	Mowi	Mowi	male	5. BANGOR 2
766	IMG_4809	F758	Norway	Hatchery	Freshwater	Norway_Hatchery_Freshwater	Norway_Hatchery	Domesticated	23.3	3070.068729	0.007589407	106.0754448	0.805049685	05/05/2017	F2-YC2_1	Mowi	Mowi	female	5. BANGOR 2
150	IMG_3472	F151	Norway	Hatchery	Freshwater	Norway_Hatchery_Freshwater	Norway_Hatchery	Domesticated	23.3	4172.747896	0.00558385	162.3083485	0.906305536	28/04/2017	F2-YC2_10	Mowi	Mowi	female	5. BANGOR 2
281	IMG_3757	F277	Norway	Hatchery	Freshwater	Norway_Hatchery_Freshwater	Norway_Hatchery	Domesticated	23.3	4134.27672	0.00563581	154.0032467	0.867933109	03/05/2017	F2-YC2_55	Mowi	Mowi	female	5. BANGOR 2
1170	IMG_5637	F1153	Norway	Hatchery	Freshwater	Norway_Hatchery_Freshwater	Norway_Hatchery	Domesticated	23.2	4462.792399	0.005198539	163.0490724	0.84761695	05/05/2017	F2-YC2_55	Mowi	Mowi	female	7. BANGOR 4
1230	IMG_5751	F1206	Norway	Hatchery	Freshwater	Norway_Hatchery_Freshwater	Norway_Hatchery	Domesticated	23.2	3351.448642	0.00692238	122.0163923	0.844643795	05/05/2017	F2-YC2_10	Mowi	Mowi	female	7. BANGOR 4
1224	IMG_5739	F1200	Norway	Hatchery	Freshwater	Norway_Hatchery_Freshwater	Norway_Hatchery	Domesticated	23.2	3376.464423	0.006871093	124.0644994	0.852458674	05/05/2017	F2-YC2_55	Mowi	Mowi	female	7. BANGOR 4
1300	IMG_5893	F1276	Norway	Hatchery	Freshwater	Norway_Hatchery_Freshwater	Norway_Hatchery	Domesticated	23.2	4566.277368	0.005080725	161.1521021	0.818769529	05/05/2017	F2-YC2_28	Mowi	Mowi	NA	7. BANGOR 4
775	IMG_4825	F766	Norway	Hatchery	Freshwater	Norway_Hatchery_Freshwater	Norway_Hatchery	Domesticated	23	3068.12679	0.007496431	115.4123044	0.865180347	05/05/2017	F2-YC2_82	Mowi	Mowi	male	5. BANGOR 2
772	IMG_4819	F763	Norway	Hatchery	Freshwater	Norway_Hatchery_Freshwater	Norway_Hatchery	Domesticated	23	3091.30927	0.007440213	114.0701539	0.848706263	05/05/2017	F2-YC2_28	Mowi	Mowi	male	5. BANGOR 2
122	IMG_3410	F123	Norway	Hatchery	Freshwater	Norway_Hatchery_Freshwater	Norway_Hatchery	Domesticated	23	4098.564139	0.005611721	150.0833102	0.84222572	27/04/2017	F2-YC2_55	Mowi	Mowi	male	5. BANGOR 2
338	IMG_3887	F334	Norway	Hatchery	Freshwater	Norway_Hatchery_Freshwater	Norway_Hatchery	Domesticated	23	3723.82411	0.006176446	142.2251736	0.878446161	03/05/2017	F2-YC2_10	Mowi	Mowi	male	7. BANGOR 4
40	IMG_3234	F42	Norway	Hatchery	Freshwater	Norway_Hatchery_Freshwater	Norway_Hatchery	Domesticated	22.7	3987.866598	0.005692267	144.2809759	0.821285786	26/04/2017	F2-YC2_55	Mowi	Mowi	male	7. BANGOR 4
49	IMG_3254	F51	Norway	Hatchery	Freshwater	Norway_Hatchery_Freshwater	Norway_Hatchery	Domesticated	22.7	3968.028352	0.005720725	150.0833102	0.858585383	26/04/2017	F2-YC2_55	Mowi	Mowi	male	7. BANGOR 4
1271	IMG_5834	F1247	Norway	Hatchery	Freshwater	Norway_Hatchery_Freshwater	Norway_Hatchery	Domesticated	22.6	4481.362516	0.005043109	166.0120478	0.837216866	05/05/2017	F2-YC2_10	Mowi	Mowi	male	7. BANGOR 4
1289	IMG_5871	F1265	Norway	Hatchery	Freshwater	Norway_Hatchery_Freshwater	Norway_Hatchery	Domesticated	22.6	4474.001788	0.005051406	159.1131673	0.803745227	05/05/2017	F2-YC2_28	Mowi	Mowi	NA	7. BANGOR 4
952	IMG_5185	F939	Norway	Hatchery	Freshwater	Norway_Hatchery_Freshwater	Norway_Hatchery	Domesticated	22.6	3846.460841	0.005875531	157.0509471	0.922757712	05/05/2017	F2-YC2_1	Mowi	Mowi	NA	7. BANGOR 4
100	IMG_3358	F101	Norway	Hatchery	Freshwater	Norway_Hatchery_Freshwater	Norway_Hatchery	Domesticated	22.6	3940.079314	0.005735925	155.2610705	0.890565878	27/04/2017	F2-YC2_55	Mowi	Mowi	female	5. BANGOR 2
240	IMG_3667	F236	Norway	Hatchery	Freshwater	Norway_Hatchery_Freshwater	Norway_Hatchery	Domesticated	22.6	4083.566211	0.005534378	152.0526225	0.841516726	02/05/2017	F2-YC2_10	Mowi	Mowi	female	5. BANGOR 2
523	IMG_4290	F522	Norway	Hatchery	Freshwater	Norway_Hatchery_Freshwater	Norway_Hatchery	Domesticated	22.6	4053.315926	0.005575682	155.3222457	0.866027425	04/05/2017	F2-YC2_55	Mowi	Mowi	male	5. BANGOR 2
963	IMG_5207	F950	Norway	Hatchery	Freshwater	Norway_Hatchery_Freshwater	Norway_Hatchery	Domesticated	22.5	3980.276624	0.005652873	151.1621646	0.854500585	05/05/2017	F2-YC2_55	Mowi	Mowi	male	7. BANGOR 4
975	IMG_5231	F962	Norway	Hatchery	Freshwater	Norway_Hatchery_Freshwater	Norway_Hatchery	Domesticated	22.5	3792.316574	0.005933049	140.7302384	0.834959398	05/05/2017	F2-YC2_28	Mowi	Mowi	male	7. BANGOR 4
297	IMG_3790	F293	Norway	Hatchery	Freshwater	Norway_Hatchery_Freshwater	Norway_Hatchery	Domesticated	22.5	4025.242353	0.005589726	144.4195278	0.807265524	03/05/2017	F2-YC2_37	Mowi	Mowi	female	5. BANGOR 2
809	IMG_4894	F799	Norway	Hatchery	Freshwater	Norway_Hatchery_Freshwater	Norway_Hatchery	Domesticated	22.4	4150.489128	0.005396954	147.0306091	0.793517473	05/05/2017	F2-YC2_55	Mowi	Mowi	male	5. BANGOR 2
2	IMG_3174	F3	Norway	Hatchery	Freshwater	Norway_Hatchery_Freshwater	Norway_Hatchery	Domesticated	22.4	3533.224165	0.006339819	130.0038461	0.824200791	24/04/2017	F2-YC2_37	Mowi	Mowi	male	7. BANGOR 4
170	IMG_3512	F171	Norway	Hatchery	Freshwater	Norway_Hatchery_Freshwater	Norway_Hatchery	Domesticated	22.4	4045.56362	0.005536929	165.9789143	0.919013524	28/04/2017	F2-YC2_10	Mowi	Mowi	male	5. BANGOR 2
101	IMG_3362	F102	Norway	Hatchery	Freshwater	Norway_Hatchery_Freshwater	Norway_Hatchery	Domesticated	22.3	3902.522518	0.005714253	152	0.868566417	27/04/2017	F2-YC2_10	Mowi	Mowi	female	5. BANGOR 2
151	IMG_3474	F152	Norway	Hatchery	Freshwater	Norway_Hatchery_Freshwater	Norway_Hatchery	Domesticated	22.3	4024.893787	0.005540519	158.533908	0.87836011	28/04/2017	F2-YC2_28	Mowi	Mowi	female	5. BANGOR 2
1016	IMG_5317	F1003	Norway	Hatchery	Freshwater	Norway_Hatchery_Freshwater	Norway_Hatchery	Domesticated	22.2	2911.075746	0.007626047	114.0043859	0.869402787	05/05/2017	F2-YC2_28	Mowi	Mowi	male	7. BANGOR 4
1	IMG_3173	F2	Norway	Hatchery	Freshwater	Norway_Hatchery_Freshwater	Norway_Hatchery	Domesticated	22.2	3487.76404	0.006365109	140.1285124	0.891933325	24/04/2017	F2-YC2_55	Mowi	Mowi	female	7. BANGOR 4
330	IMG_3870	F326	Norway	Hatchery	Freshwater	Norway_Hatchery_Freshwater	Norway_Hatchery	Domesticated	22.2	4082.270569	0.00543815	152.1610988	0.827474891	03/05/2017	F2-YC2_10	Mowi	Mowi	female	7. BANGOR 4
492	IMG_4227	F492	Norway	Hatchery	Freshwater	Norway_Hatchery_Freshwater	Norway_Hatchery	Domesticated	22.2	3975.071446	0.005584805	143.8923209	0.803610594	04/05/2017	F2-YC2_37	Mowi	Mowi	female	7. BANGOR 4
622	IMG_4512	F623	Norway	Hatchery	Freshwater	Norway_Hatchery_Freshwater	Norway_Hatchery	Domesticated	22.1	4027.266691	0.005487593	153.2090076	0.840748659	05/05/2017	F2-YC2_37	Mowi	Mowi	female	5. BANGOR 2
50	IMG_3256	F52	Norway	Hatchery	Freshwater	Norway_Hatchery_Freshwater	Norway_Hatchery	Domesticated	22.1	3849.483342	0.00574103	143.2829369	0.822591663	26/04/2017	F2-YC2_37	Mowi	Mowi	male	7. BANGOR 4
711	IMG_4691	F702	Norway	Hatchery	Freshwater	Norway_Hatchery_Freshwater	Norway_Hatchery	Domesticated	22	3957.163757	0.005559537	154.4668249	0.858764094	05/05/2017	F2-YC2_55	Mowi	Mowi	female	5. BANGOR 2
989	IMG_5261	F976	Norway	Hatchery	Freshwater	Norway_Hatchery_Freshwater	Norway_Hatchery	Domesticated	22	3901.100486	0.005639434	153.0816775	0.863294067	05/05/2017	F2-YC2_37	Mowi	Mowi	female	7. BANGOR 4
643	IMG_4554	F644	Norway	Hatchery	Freshwater	Norway_Hatchery_Freshwater	Norway_Hatchery	Domesticated	22	2860.567951	0.00769078	109.1146186	0.839176573	05/05/2017	F2-YC2_1	Mowi	Mowi	female	5. BANGOR 2
1035	IMG_5355	F1022	Norway	Hatchery	Freshwater	Norway_Hatchery_Freshwater	Norway_Hatchery	Domesticated	22	3859.194864	0.005700671	157.7149327	0.899080933	05/05/2017	F2-YC2_55	Mowi	Mowi	female	7. BANGOR 4
269	IMG_3732	F265	Norway	Hatchery	Freshwater	Norway_Hatchery_Freshwater	Norway_Hatchery	Domesticated	22	4091.269974	0.005377303	159.2011306	0.856072783	03/05/2017	F2-YC2_10	Mowi	Mowi	male	5. BANGOR 2
314	IMG_3825	F310	Norway	Hatchery	Freshwater	Norway_Hatchery_Freshwater	Norway_Hatchery	Domesticated	22	4023.760057	0.005467523	148.0540442	0.809488868	03/05/2017	F2-YC2_10	Mowi	Mowi	male	7. BANGOR 4
315	IMG_3827	F311	Norway	Hatchery	Freshwater	Norway_Hatchery_Freshwater	Norway_Hatchery	Domesticated	22	4060.017734	0.005418696	154.3243338	0.83623658	03/05/2017	F2-YC2_55	Mowi	Mowi	female	7. BANGOR 4
1194	IMG_5682	F1174	Norway	Hatchery	Freshwater	Norway_Hatchery_Freshwater	Norway_Hatchery	Domesticated	21.9	3119.968109	0.007019303	114.0043859	0.800231273	05/05/2017	F2-YC2_28	Mowi	Mowi	male	7. BANGOR 4
273	IMG_3740	F269	Norway	Hatchery	Freshwater	Norway_Hatchery_Freshwater	Norway_Hatchery	Domesticated	21.9	3890.352298	0.00562931	143.5444182	0.808056062	03/05/2017	F2-YC2_55	Mowi	Mowi	female	5. BANGOR 2
428	IMG_4085	F423	Norway	Hatchery	Freshwater	Norway_Hatchery_Freshwater	Norway_Hatchery	Domesticated	21.9	3906.080004	0.005606644	152.3285922	0.854052187	04/05/2017	F2-YC2_10	Mowi	Mowi	female	7. BANGOR 4
1210	IMG_5714	F1190	Norway	Hatchery	Freshwater	Norway_Hatchery_Freshwater	Norway_Hatchery	Domesticated	21.8	4182.569187	0.005212107	154.0811475	0.803087496	05/05/2017	F2-YC2_10	Mowi	Mowi	female	7. BANGOR 4
825	IMG_4926	F815	Norway	Hatchery	Freshwater	Norway_Hatchery_Freshwater	Norway_Hatchery	Domesticated	21.7	3862.36003	0.005618327	149.4824404	0.839841167	05/05/2017	F2-YC2_37	Mowi	Mowi	male	5. BANGOR 2
102	IMG_3364	F103	Norway	Hatchery	Freshwater	Norway_Hatchery_Freshwater	Norway_Hatchery	Domesticated	21.7	3802.095869	0.005707378	145.3444185	0.829535601	27/04/2017	F2-YC2_10	Mowi	Mowi	female	5. BANGOR 2
275	IMG_3744	F271	Norway	Hatchery	Freshwater	Norway_Hatchery_Freshwater	Norway_Hatchery	Domesticated	21.7	3862.196914	0.005618564	145.3444185	0.816626897	03/05/2017	F2-YC2_28	Mowi	Mowi	male	5. BANGOR 2
487	IMG_4219	F488	Norway	Hatchery	Freshwater	Norway_Hatchery_Freshwater	Norway_Hatchery	Domesticated	21.7	3857.051853	0.005626059	146.4137972	0.823732612	04/05/2017	F2-YC2_55	Mowi	Mowi	male	7. BANGOR 4
534	IMG_4311	F532	Norway	Hatchery	Freshwater	Norway_Hatchery_Freshwater	Norway_Hatchery	Domesticated	21.7	3912.423801	0.005546434	154.6350542	0.857673107	04/05/2017	F2-YC2_55	Mowi	Mowi	male	5. BANGOR 2
684	IMG_4636	F676	Norway	Hatchery	Freshwater	Norway_Hatchery_Freshwater	Norway_Hatchery	Domesticated	21.6	2896.431598	0.007457452	112.2185368	0.836864367	05/05/2017	F2-YC2_28	Mowi	Mowi	male	5. BANGOR 2
633	IMG_4534	F634	Norway	Hatchery	Freshwater	Norway_Hatchery_Freshwater	Norway_Hatchery	Domesticated	21.6	2871.741632	0.007521568	111.5437134	0.838983627	05/05/2017	F2-YC2_1	Mowi	Mowi	female	5. BANGOR 2
60	IMG_3276	F62	Norway	Hatchery	Freshwater	Norway_Hatchery_Freshwater	Norway_Hatchery	Domesticated	21.6	3771.008486	0.005727911	149.0536816	0.853766183	26/04/2017	F2-YC2_55	Mowi	Mowi	female	7. BANGOR 4
112	IMG_3384	F113	Norway	Hatchery	Freshwater	Norway_Hatchery_Freshwater	Norway_Hatchery	Domesticated	21.6	3764.688566	0.005737526	148.1215717	0.849851427	27/04/2017	F2-YC2_10	Mowi	Mowi	female	5. BANGOR 2
947	IMG_5175	F934	Norway	Hatchery	Freshwater	Norway_Hatchery_Freshwater	Norway_Hatchery	Domesticated	21.5	3956.277291	0.005434402	158.0126577	0.858704254	05/05/2017	F2-YC2_37	Mowi	Mowi	male	5. BANGOR 2
583	IMG_4428	F587	Norway	Hatchery	Freshwater	Norway_Hatchery_Freshwater	Norway_Hatchery	Domesticated	21.5	3798.052659	0.005660796	152.4532715	0.863006817	05/05/2017	F2-YC2_37	Mowi	Mowi	female	5. BANGOR 2
23	IMG_3206	F25	Norway	Hatchery	Freshwater	Norway_Hatchery_Freshwater	Norway_Hatchery	Domesticated	21.5	3751.153023	0.005731571	148.1654481	0.84922079	26/04/2017	F2-YC2_10	Mowi	Mowi	female	7. BANGOR 4
153	IMG_3478	F154	Norway	Hatchery	Freshwater	Norway_Hatchery_Freshwater	Norway_Hatchery	Domesticated	21.5	3883.236794	0.005536618	166.3640586	0.921094296	28/04/2017	F2-YC2_55	Mowi	Mowi	female	5. BANGOR 2
230	IMG_3642	F226	Norway	Hatchery	Freshwater	Norway_Hatchery_Freshwater	Norway_Hatchery	Domesticated	21.5	3809.447335	0.005643863	155.1160856	0.875453982	02/05/2017	F2-YC2_10	Mowi	Mowi	female	5. BANGOR 2
542	IMG_4327	F540	Norway	Hatchery	Freshwater	Norway_Hatchery_Freshwater	Norway_Hatchery	Domesticated	21.5	3876.477009	0.005546273	150.4792344	0.834598924	04/05/2017	F2-YC2_55	Mowi	Mowi	female	5. BANGOR 2
251	IMG_3689	F247	Norway	Hatchery	Freshwater	Norway_Hatchery_Freshwater	Norway_Hatchery	Domesticated	21.4	3901.436274	0.005485159	150.0133327	0.822847048	02/05/2017	F2-YC2_37	Mowi	Mowi	female	5. BANGOR 2
233	IMG_3648	F229	Norway	Hatchery	Freshwater	Norway_Hatchery_Freshwater	Norway_Hatchery	Domesticated	21.2	3788.869224	0.005595337	145.3444185	0.813250997	02/05/2017	F2-YC2_10	Mowi	Mowi	female	5. BANGOR 2
594	IMG_4454	F595	Norway	Hatchery	Freshwater	Norway_Hatchery_Freshwater	Norway_Hatchery	Domesticated	21.1	3839.003256	0.005496218	154.2076522	0.847558922	05/05/2017	F2-YC2_28	Mowi	Mowi	male	5. BANGOR 2
820	IMG_4916	F810	Norway	Hatchery	Freshwater	Norway_Hatchery_Freshwater	Norway_Hatchery	Domesticated	21	3976.353229	0.005281221	154.2076522	0.814404684	05/05/2017	F2-YC2_28	Mowi	Mowi	male	5. BANGOR 2
511	IMG_4265	F510	Norway	Hatchery	Freshwater	Norway_Hatchery_Freshwater	Norway_Hatchery	Domesticated	20.9	3856.262569	0.005419755	157.4579309	0.853383476	04/05/2017	F2-YC2_10	Mowi	Mowi	female	5. BANGOR 2
628	IMG_4524	F629	Norway	Hatchery	Freshwater	Norway_Hatchery_Freshwater	Norway_Hatchery	Domesticated	20.8	3718.135554	0.005594202	148.6606875	0.831637861	05/05/2017	F2-YC2_55	Mowi	Mowi	male	5. BANGOR 2
91	IMG_3340	F93	Norway	Hatchery	Freshwater	Norway_Hatchery_Freshwater	Norway_Hatchery	Domesticated	20.8	3644.356871	0.005707454	133.454112	0.761683235	27/04/2017	F2-YC2_37	Mowi	Mowi	female	7. BANGOR 4
334	IMG_3878	F330	Norway	Hatchery	Freshwater	Norway_Hatchery_Freshwater	Norway_Hatchery	Domesticated	20.7	3813.992396	0.005427384	151.4001321	0.821706603	03/05/2017	F2-YC2_37	Mowi	Mowi	female	7. BANGOR 4
839	IMG_4957	F828	Norway	Hatchery	Freshwater	Norway_Hatchery_Freshwater	Norway_Hatchery	Domesticated	20.6	3612.717537	0.005702079	133.0601368	0.758719382	05/05/2017	F2-YC2_55	Mowi	Mowi	male	5. BANGOR 2
80	IMG_3316	F82	Norway	Hatchery	Freshwater	Norway_Hatchery_Freshwater	Norway_Hatchery	Domesticated	20.6	3611.26806	0.005704367	143.2236014	0.817000051	27/04/2017	F2-YC2_10	Mowi	Mowi	female	7. BANGOR 4
142	IMG_3456	F143	Norway	Hatchery	Freshwater	Norway_Hatchery_Freshwater	Norway_Hatchery	Domesticated	20.6	3742.908228	0.005503742	160.3776792	0.882677317	28/04/2017	F2-YC2_10	Mowi	Mowi	male	5. BANGOR 2
216	IMG_3606	F212	Norway	Hatchery	Freshwater	Norway_Hatchery_Freshwater	Norway_Hatchery	Domesticated	20.6	3792.822827	0.005431311	156.0288435	0.84744116	02/05/2017	F2-YC2_37	Mowi	Mowi	female	5. BANGOR 2
312	IMG_3821	F308	Norway	Hatchery	Freshwater	Norway_Hatchery_Freshwater	Norway_Hatchery	Domesticated	20.6	3695.227463	0.005574758	142	0.79161568	03/05/2017	F2-YC2_10	Mowi	Mowi	male	7. BANGOR 4
806	IMG_4888	F796	Norway	Hatchery	Freshwater	Norway_Hatchery_Freshwater	Norway_Hatchery	Domesticated	20.5	3820.455601	0.005365852	149.2146105	0.800663542	05/05/2017	F2-YC2_55	Mowi	Mowi	female	5. BANGOR 2
1003	IMG_5290	F990	Norway	Hatchery	Freshwater	Norway_Hatchery_Freshwater	Norway_Hatchery	Domesticated	20.5	3609.006789	0.005680233	138.1303732	0.784612725	05/05/2017	F2-YC2_37	Mowi	Mowi	male	7. BANGOR 4
61	IMG_3278	F63	Norway	Hatchery	Freshwater	Norway_Hatchery_Freshwater	Norway_Hatchery	Domesticated	20.5	3573.489611	0.005736689	153.160047	0.878631619	26/04/2017	F2-YC2_37	Mowi	Mowi	female	7. BANGOR 4
630	IMG_4528	F631	Norway	Hatchery	Freshwater	Norway_Hatchery_Freshwater	Norway_Hatchery	Domesticated	20.4	3623.8612	0.005629355	153.2644773	0.862780102	05/05/2017	F2-YC2_1	Mowi	Mowi	female	5. BANGOR 2
596	IMG_4458	F597	Norway	Hatchery	Freshwater	Norway_Hatchery_Freshwater	Norway_Hatchery	Domesticated	20.3	3677.539667	0.005519995	154.4668249	0.852656077	05/05/2017	F2-YC2_82	Mowi	Mowi	male	5. BANGOR 2
59	IMG_3274	F61	Norway	Hatchery	Freshwater	Norway_Hatchery_Freshwater	Norway_Hatchery	Domesticated	20.08	3655.875408	0.005492529	140.0035714	0.768973611	26/04/2017	F2-YC2_37	Mowi	Mowi	female	7. BANGOR 4
599	IMG_4464	F600	Norway	Hatchery	Freshwater	Norway_Hatchery_Freshwater	Norway_Hatchery	Domesticated	20	3628.051819	0.0055126	143.2829369	0.789861579	05/05/2017	F2-YC2_10	Mowi	Mowi	male	5. BANGOR 2
580	IMG_4422	F584	Norway	Hatchery	Freshwater	Norway_Hatchery_Freshwater	Norway_Hatchery	Domesticated	20	3546.193029	0.005639851	137.3644787	0.774715181	05/05/2017	F2-YC2_10	Mowi	Mowi	male	5. BANGOR 2
597	IMG_4460	F598	Norway	Hatchery	Freshwater	Norway_Hatchery_Freshwater	Norway_Hatchery	Domesticated	19.7	3601.499826	0.005469943	144.1700385	0.788601942	05/05/2017	F2-YC2_55	Mowi	Mowi	male	5. BANGOR 2
329	IMG_3868	F325	Norway	Hatchery	Freshwater	Norway_Hatchery_Freshwater	Norway_Hatchery	Domesticated	19.7	3632.011151	0.005423992	147.2752525	0.798819815	03/05/2017	F2-YC2_10	Mowi	Mowi	female	7. BANGOR 4
832	IMG_4940	F822	Norway	Hatchery	Freshwater	Norway_Hatchery_Freshwater	Norway_Hatchery	Domesticated	19.3	3573.648276	0.005400643	135.9595528	0.734269062	05/05/2017	F2-YC2_37	Mowi	Mowi	male	5. BANGOR 2
63	IMG_3282	F65	Norway	Hatchery	Freshwater	Norway_Hatchery_Freshwater	Norway_Hatchery	Domesticated	18	3066.065231	0.005870717	140.0892573	0.822424326	26/04/2017	F2-YC2_10	Mowi	Mowi	male	7. BANGOR 4
609	IMG_4485	F610	Norway	Hatchery	Freshwater	Norway_Hatchery_Freshwater	Norway_Hatchery	Domesticated	17.5	3148.012865	0.005559062	135.6244816	0.753944958	05/05/2017	F2-YC2_28	Mowi	Mowi	male	5. BANGOR 2
920	IMG_5120	F908	Norway	Hatchery	Freshwater	Norway_Hatchery_Freshwater	Norway_Hatchery	Domesticated	15.8	2929.554574	0.005393311	129.1394595	0.696489316	05/05/2017	F2-YC2_37	Mowi	Mowi	NA	5. BANGOR 2
571	IMG_4387	F567	Norway	Hatchery	Freshwater	Norway_Hatchery_Freshwater	Norway_Hatchery	Domesticated	15.2	2718.309217	0.005591711	128.1405478	0.716524932	04/05/2017	F2-YC2_28	Mowi	Mowi	female	5. BANGOR 2
320	581	NA	Ireland	Hatchery	Freshwater	Ireland_Hatchery_Freshwater	Ireland_Hatchery	Domesticated	13.9	9.081313676	1.530615558	0.427919611	0.654980414	02/11/2018	NA	NA	NA	NA	3
127	293	NA	Ireland	Hatchery	Freshwater	Ireland_Hatchery_Freshwater	Ireland_Hatchery	Domesticated	15.9	2785.035727	0.005709083	125.0279969	0.713795206	30/10/2018	NA	NA	NA	NA	3
134	304	NA	Ireland	Hatchery	Freshwater	Ireland_Hatchery_Freshwater	Ireland_Hatchery	Domesticated	15.2	2686.610132	0.005657687	106.5692263	0.602935357	30/10/2018	NA	NA	NA	NA	3
400	702	NA	Ireland	Hatchery	Freshwater	Ireland_Hatchery_Freshwater	Ireland_Hatchery	Domesticated	16	2586.030549	0.006187089	119.1049957	0.736913155	06/11/2018	NA	NA	NA	NA	3
141	318	NA	Ireland	Hatchery	Freshwater	Ireland_Hatchery_Freshwater	Ireland_Hatchery	Domesticated	17.2	3010.279223	0.005713756	122.0655562	0.697452764	30/10/2018	NA	NA	NA	NA	3
301	562	NA	Ireland	Hatchery	Freshwater	Ireland_Hatchery_Freshwater	Ireland_Hatchery	Domesticated	15.7	2035.266076	0.007713979	95.18928511	0.734288157	02/11/2018	NA	NA	NA	NA	3
340	617	NA	Ireland	Hatchery	Freshwater	Ireland_Hatchery_Freshwater	Ireland_Hatchery	Domesticated	14.9	2396.437773	0.006217562	118.4229707	0.736302141	06/11/2018	NA	NA	NA	NA	3
109	263	NA	Ireland	Hatchery	Freshwater	Ireland_Hatchery_Freshwater	Ireland_Hatchery	Domesticated	13.7	2164.147176	0.006330438	99.72462083	0.631300551	30/10/2018	NA	NA	NA	NA	3
386	685	NA	Ireland	Hatchery	Freshwater	Ireland_Hatchery_Freshwater	Ireland_Hatchery	Domesticated	17.6	2814.229557	0.006253932	121.148669	0.757655526	06/11/2018	NA	NA	NA	NA	3
347	627	NA	Ireland	Hatchery	Freshwater	Ireland_Hatchery_Freshwater	Ireland_Hatchery	Domesticated	17.6	2825.038938	0.006230003	118.6086	0.73893189	06/11/2018	NA	NA	NA	NA	3
120	283	NA	Ireland	Hatchery	Freshwater	Ireland_Hatchery_Freshwater	Ireland_Hatchery	Domesticated	14.6	2546.023763	0.005734432	121.0165278	0.693961043	30/10/2018	NA	NA	NA	NA	3
312	573	NA	Ireland	Hatchery	Freshwater	Ireland_Hatchery_Freshwater	Ireland_Hatchery	Domesticated	16.1	2087.420657	0.007712868	90.35485598	0.696895078	02/11/2018	NA	NA	NA	NA	3
382	678	NA	Ireland	Hatchery	Freshwater	Ireland_Hatchery_Freshwater	Ireland_Hatchery	Domesticated	16.6	2659.130873	0.006242641	122.0163923	0.76170456	06/11/2018	NA	NA	NA	NA	3
165	366	NA	Ireland	Hatchery	Freshwater	Ireland_Hatchery_Freshwater	Ireland_Hatchery	Domesticated	14.5	2539.595243	0.005709571	116.1550688	0.663195642	30/10/2018	NA	NA	NA	NA	3
299	560	NA	Ireland	Hatchery	Freshwater	Ireland_Hatchery_Freshwater	Ireland_Hatchery	Domesticated	12.5	1620.803813	0.007712223	86.28441342	0.665444614	02/11/2018	NA	NA	NA	NA	3
311	571	NA	Ireland	Hatchery	Freshwater	Ireland_Hatchery_Freshwater	Ireland_Hatchery	Domesticated	16.7	2151.805289	0.007760925	93.17188417	0.723100029	02/11/2018	NA	NA	NA	NA	3
355	641	NA	Ireland	Hatchery	Freshwater	Ireland_Hatchery_Freshwater	Ireland_Hatchery	Domesticated	16.5	2635.148762	0.006261506	122.1474519	0.764827013	06/11/2018	NA	NA	NA	NA	3
310	570	NA	Ireland	Hatchery	Freshwater	Ireland_Hatchery_Freshwater	Ireland_Hatchery	Domesticated	16.8	2164.068622	0.007763155	86.46964785	0.671277273	02/11/2018	NA	NA	NA	NA	3
317	579	NA	Ireland	Hatchery	Freshwater	Ireland_Hatchery_Freshwater	Ireland_Hatchery	Domesticated	17.3	2246.982198	0.007699215	93.39164845	0.71904242	02/11/2018	NA	NA	NA	NA	3
387	686	NA	Ireland	Hatchery	Freshwater	Ireland_Hatchery_Freshwater	Ireland_Hatchery	Domesticated	18.3	2918.055517	0.006271299	124.036285	0.777868688	06/11/2018	NA	NA	NA	NA	3
111	266	NA	Ireland	Hatchery	Freshwater	Ireland_Hatchery_Freshwater	Ireland_Hatchery	Domesticated	16.2	2829.045245	0.005726314	120.0166655	0.687253053	30/10/2018	NA	NA	NA	NA	3
300	561	NA	Ireland	Hatchery	Freshwater	Ireland_Hatchery_Freshwater	Ireland_Hatchery	Domesticated	14.9	1931.009322	0.007716172	87.55569656	0.675594812	02/11/2018	NA	NA	NA	NA	3
151	335	NA	Ireland	Hatchery	Freshwater	Ireland_Hatchery_Freshwater	Ireland_Hatchery	Domesticated	16	2826.004423	0.005661704	127.1927671	0.720127774	30/10/2018	NA	NA	NA	NA	3
136	306	NA	Ireland	Hatchery	Freshwater	Ireland_Hatchery_Freshwater	Ireland_Hatchery	Domesticated	13	2297.536072	0.005658235	114.2147101	0.646253719	30/10/2018	NA	NA	NA	NA	3
164	365	NA	Ireland	Hatchery	Freshwater	Ireland_Hatchery_Freshwater	Ireland_Hatchery	Domesticated	15.4	2683.327226	0.005739143	113.507709	0.65143703	30/10/2018	NA	NA	NA	NA	3
354	640	NA	Ireland	Hatchery	Freshwater	Ireland_Hatchery_Freshwater	Ireland_Hatchery	Domesticated	18	2876.951859	0.006256622	129.0620006	0.807492139	06/11/2018	NA	NA	NA	NA	3
149	331	NA	Ireland	Hatchery	Freshwater	Ireland_Hatchery_Freshwater	Ireland_Hatchery	Domesticated	15	2652.003017	0.005656102	117.2092147	0.662947293	30/10/2018	NA	NA	NA	NA	3
121	285	NA	Ireland	Hatchery	Freshwater	Ireland_Hatchery_Freshwater	Ireland_Hatchery	Domesticated	13.1	2281.04384	0.005742985	113.6353818	0.652606265	30/10/2018	NA	NA	NA	NA	3
171	376	NA	Ireland	Hatchery	Freshwater	Ireland_Hatchery_Freshwater	Ireland_Hatchery	Domesticated	16.7	2929.352317	0.005700919	131.0152663	0.746907408	30/10/2018	NA	NA	NA	NA	3
379	675	NA	Ireland	Hatchery	Freshwater	Ireland_Hatchery_Freshwater	Ireland_Hatchery	Domesticated	16.6	2681.284953	0.006191061	116.0387866	0.718403262	06/11/2018	NA	NA	NA	NA	3
153	337	NA	Ireland	Hatchery	Freshwater	Ireland_Hatchery_Freshwater	Ireland_Hatchery	Domesticated	14.2	2475.000202	0.005737373	116.5203845	0.668520939	30/10/2018	NA	NA	NA	NA	3
150	332	NA	Ireland	Hatchery	Freshwater	Ireland_Hatchery_Freshwater	Ireland_Hatchery	Domesticated	14.5	2542.491691	0.005703067	124.3261839	0.709040534	30/10/2018	NA	NA	NA	NA	3
393	693	NA	Ireland	Hatchery	Freshwater	Ireland_Hatchery_Freshwater	Ireland_Hatchery	Domesticated	18.1	2919.578737	0.006199525	119.507322	0.740888574	06/11/2018	NA	NA	NA	NA	3
163	361	NA	Ireland	Hatchery	Freshwater	Ireland_Hatchery_Freshwater	Ireland_Hatchery	Domesticated	14.2	2471.409719	0.005745709	118.8276062	0.682748795	30/10/2018	NA	NA	NA	NA	3
319	580	NA	Ireland	Hatchery	Freshwater	Ireland_Hatchery_Freshwater	Ireland_Hatchery	Domesticated	16.2	2094.856797	0.007733225	91.66242414	0.708846196	02/11/2018	NA	NA	NA	NA	3
388	688	NA	Ireland	Hatchery	Freshwater	Ireland_Hatchery_Freshwater	Ireland_Hatchery	Domesticated	12.9	2085.863131	0.00618449	106.0047169	0.655585128	06/11/2018	NA	NA	NA	NA	3
389	689	NA	Ireland	Hatchery	Freshwater	Ireland_Hatchery_Freshwater	Ireland_Hatchery	Domesticated	16.9	2698.339119	0.006263112	122.4948979	0.767199259	06/11/2018	NA	NA	NA	NA	3
138	311	NA	Ireland	Hatchery	Freshwater	Ireland_Hatchery_Freshwater	Ireland_Hatchery	Domesticated	16.4	2878.14402	0.005698117	128.097619	0.72991516	30/10/2018	NA	NA	NA	NA	3
115	275	NA	Ireland	Hatchery	Freshwater	Ireland_Hatchery_Freshwater	Ireland_Hatchery	Domesticated	15.4	2699.580153	0.005704591	114.1577855	0.651223449	30/10/2018	NA	NA	NA	NA	3
364	657	NA	Ireland	Hatchery	Freshwater	Ireland_Hatchery_Freshwater	Ireland_Hatchery	Domesticated	15.4	2456.11889	0.006270055	124.0644994	0.777891208	06/11/2018	NA	NA	NA	NA	3
399	701	NA	Ireland	Hatchery	Freshwater	Ireland_Hatchery_Freshwater	Ireland_Hatchery	Domesticated	15	2494.024258	0.006014376	112.1115516	0.674281041	06/11/2018	NA	NA	NA	NA	3
352	639	NA	Ireland	Hatchery	Freshwater	Ireland_Hatchery_Freshwater	Ireland_Hatchery	Domesticated	14.8	2396.060308	0.006176806	112.0714058	0.692243346	06/11/2018	NA	NA	NA	NA	3
297	558	NA	Ireland	Hatchery	Freshwater	Ireland_Hatchery_Freshwater	Ireland_Hatchery	Domesticated	15	1946.433919	0.007706401	87.57282684	0.674871307	02/11/2018	NA	NA	NA	NA	3
401	703	NA	Ireland	Hatchery	Freshwater	Ireland_Hatchery_Freshwater	Ireland_Hatchery	Domesticated	17.5	2822.303315	0.006200609	122.2006547	0.757718508	06/11/2018	NA	NA	NA	NA	3
169	371	NA	Ireland	Hatchery	Freshwater	Ireland_Hatchery_Freshwater	Ireland_Hatchery	Domesticated	16.9	2969.283078	0.00569161	125.015999	0.711542257	30/10/2018	NA	NA	NA	NA	3
345	624	NA	Ireland	Hatchery	Freshwater	Ireland_Hatchery_Freshwater	Ireland_Hatchery	Domesticated	14.3	2275.12659	0.006285365	115.0695442	0.723254033	06/11/2018	NA	NA	NA	NA	3
358	644	NA	Ireland	Hatchery	Freshwater	Ireland_Hatchery_Freshwater	Ireland_Hatchery	Domesticated	17.4	2767.035417	0.006288318	121.148669	0.761821416	06/11/2018	NA	NA	NA	NA	3
359	645	NA	Ireland	Hatchery	Freshwater	Ireland_Hatchery_Freshwater	Ireland_Hatchery	Domesticated	17.3	2770.22111	0.006244989	122.102416	0.762528229	06/11/2018	NA	NA	NA	NA	3
343	621	NA	Ireland	Hatchery	Freshwater	Ireland_Hatchery_Freshwater	Ireland_Hatchery	Domesticated	14.5	2334.601679	0.00621091	118.0169479	0.732992596	06/11/2018	NA	NA	NA	NA	3
376	672	NA	Ireland	Hatchery	Freshwater	Ireland_Hatchery_Freshwater	Ireland_Hatchery	Domesticated	17.3	2773.511312	0.00623758	125.2557384	0.781292748	06/11/2018	NA	NA	NA	NA	3
143	320	NA	Ireland	Hatchery	Freshwater	Ireland_Hatchery_Freshwater	Ireland_Hatchery	Domesticated	15.5	2728.44003	0.005680902	126.1427762	0.71660473	30/10/2018	NA	NA	NA	NA	3
130	297	NA	Ireland	Hatchery	Freshwater	Ireland_Hatchery_Freshwater	Ireland_Hatchery	Domesticated	15.7	2747.098287	0.005715121	120.0708124	0.686219261	30/10/2018	NA	NA	NA	NA	3
321	583	NA	Ireland	Hatchery	Freshwater	Ireland_Hatchery_Freshwater	Ireland_Hatchery	Domesticated	14.8	1920.102601	0.007707921	89.26925563	0.688080409	02/11/2018	NA	NA	NA	NA	3
360	646	NA	Ireland	Hatchery	Freshwater	Ireland_Hatchery_Freshwater	Ireland_Hatchery	Domesticated	16.9	2711.106232	0.006233618	114	0.710632427	06/11/2018	NA	NA	NA	NA	3
304	565	NA	Ireland	Hatchery	Freshwater	Ireland_Hatchery_Freshwater	Ireland_Hatchery	Domesticated	14.2	1829.297679	0.007762542	88.05112151	0.683500526	02/11/2018	NA	NA	NA	NA	3
156	345	NA	Ireland	Hatchery	Freshwater	Ireland_Hatchery_Freshwater	Ireland_Hatchery	Domesticated	15.3	2631.076776	0.00581511	119.5700631	0.69531303	30/10/2018	NA	NA	NA	NA	3
394	694	NA	Ireland	Hatchery	Freshwater	Ireland_Hatchery_Freshwater	Ireland_Hatchery	Domesticated	15	2415.07474	0.006210988	114.0394669	0.708297749	06/11/2018	NA	NA	NA	NA	3
142	319	NA	Ireland	Hatchery	Freshwater	Ireland_Hatchery_Freshwater	Ireland_Hatchery	Domesticated	16.9	2951.067773	0.005726741	120.3370267	0.689138952	30/10/2018	NA	NA	NA	NA	3
395	695	NA	Ireland	Hatchery	Freshwater	Ireland_Hatchery_Freshwater	Ireland_Hatchery	Domesticated	12.4	1992.127004	0.006224503	112.0178557	0.69725545	06/11/2018	NA	NA	NA	NA	3
159	354	NA	Ireland	Hatchery	Freshwater	Ireland_Hatchery_Freshwater	Ireland_Hatchery	Domesticated	16.5	2925.813562	0.005639457	125.1439172	0.705743749	30/10/2018	NA	NA	NA	NA	3
346	626	NA	Ireland	Hatchery	Freshwater	Ireland_Hatchery_Freshwater	Ireland_Hatchery	Domesticated	12.6	2019.523954	0.006239094	106.1696755	0.662402597	06/11/2018	NA	NA	NA	NA	3
356	642	NA	Ireland	Hatchery	Freshwater	Ireland_Hatchery_Freshwater	Ireland_Hatchery	Domesticated	17.3	2758.222072	0.006272156	125.0039999	0.784044628	06/11/2018	NA	NA	NA	NA	3
296	557	NA	Ireland	Hatchery	Freshwater	Ireland_Hatchery_Freshwater	Ireland_Hatchery	Domesticated	13.7	1769.854796	0.007740748	86.05230967	0.666109245	02/11/2018	NA	NA	NA	NA	3
114	271	NA	Ireland	Hatchery	Freshwater	Ireland_Hatchery_Freshwater	Ireland_Hatchery	Domesticated	15.7	2743.087676	0.005723477	118	0.675370319	30/10/2018	NA	NA	NA	NA	3
131	299	NA	Ireland	Hatchery	Freshwater	Ireland_Hatchery_Freshwater	Ireland_Hatchery	Domesticated	15.6	2741.232752	0.00569087	120.503112	0.685767579	30/10/2018	NA	NA	NA	NA	3
313	574	NA	Ireland	Hatchery	Freshwater	Ireland_Hatchery_Freshwater	Ireland_Hatchery	Domesticated	16.4	2131.473903	0.007694206	85.0940656	0.654731298	02/11/2018	NA	NA	NA	NA	3
124	289	NA	Ireland	Hatchery	Freshwater	Ireland_Hatchery_Freshwater	Ireland_Hatchery	Domesticated	15	2630.232879	0.005702917	113.2166066	0.645664919	30/10/2018	NA	NA	NA	NA	3
369	661	NA	Ireland	Hatchery	Freshwater	Ireland_Hatchery_Freshwater	Ireland_Hatchery	Domesticated	14.6	2361.008471	0.006183798	115.0043477	0.711163682	06/11/2018	NA	NA	NA	NA	3
128	295	NA	Ireland	Hatchery	Freshwater	Ireland_Hatchery_Freshwater	Ireland_Hatchery	Domesticated	17.5	3052.128438	0.005733704	125	0.716712958	30/10/2018	NA	NA	NA	NA	3
110	265	NA	Ireland	Hatchery	Freshwater	Ireland_Hatchery_Freshwater	Ireland_Hatchery	Domesticated	15.4	2686.83643	0.005731648	123.0365799	0.705202338	30/10/2018	NA	NA	NA	NA	3
316	578	NA	Ireland	Hatchery	Freshwater	Ireland_Hatchery_Freshwater	Ireland_Hatchery	Domesticated	14.4	1865.567206	0.007718832	90.19977827	0.696236942	02/11/2018	NA	NA	NA	NA	3
381	677	NA	Ireland	Hatchery	Freshwater	Ireland_Hatchery_Freshwater	Ireland_Hatchery	Domesticated	13.4	2177.033073	0.006155166	113.1105654	0.696214309	06/11/2018	NA	NA	NA	NA	3
307	568	NA	Ireland	Hatchery	Freshwater	Ireland_Hatchery_Freshwater	Ireland_Hatchery	Domesticated	17.2	2234.382689	0.007697876	91.39474821	0.703545403	02/11/2018	NA	NA	NA	NA	3
147	328	NA	Ireland	Hatchery	Freshwater	Ireland_Hatchery_Freshwater	Ireland_Hatchery	Domesticated	14.4	2531.664472	0.005687958	115.3169545	0.65591794	30/10/2018	NA	NA	NA	NA	3
298	559	NA	Ireland	Hatchery	Freshwater	Ireland_Hatchery_Freshwater	Ireland_Hatchery	Domesticated	15.6	2032.555042	0.007675069	95.08417324	0.729777581	02/11/2018	NA	NA	NA	NA	3
391	690	NA	Ireland	Hatchery	Freshwater	Ireland_Hatchery_Freshwater	Ireland_Hatchery	Domesticated	15	2423.49541	0.006189407	116.0172401	0.718077944	06/11/2018	NA	NA	NA	NA	3
158	353	NA	Ireland	Hatchery	Freshwater	Ireland_Hatchery_Freshwater	Ireland_Hatchery	Domesticated	14.2	2484.773632	0.005714806	121.0041322	0.691515177	30/10/2018	NA	NA	NA	NA	3
306	567	NA	Ireland	Hatchery	Freshwater	Ireland_Hatchery_Freshwater	Ireland_Hatchery	Domesticated	14.1	1813.533843	0.007774876	83.21658489	0.646998594	02/11/2018	NA	NA	NA	NA	3
308	569	NA	Ireland	Hatchery	Freshwater	Ireland_Hatchery_Freshwater	Ireland_Hatchery	Domesticated	16.5	2138.672953	0.007715065	88.76936408	0.684861379	02/11/2018	NA	NA	NA	NA	3
133	300	NA	Ireland	Hatchery	Freshwater	Ireland_Hatchery_Freshwater	Ireland_Hatchery	Domesticated	16.6	2905.363488	0.005713571	124.3261839	0.710346454	30/10/2018	NA	NA	NA	NA	3
168	370	NA	Ireland	Hatchery	Freshwater	Ireland_Hatchery_Freshwater	Ireland_Hatchery	Domesticated	13.9	2416.559538	0.005751979	120.0041666	0.69026146	30/10/2018	NA	NA	NA	NA	3
350	637	NA	Ireland	Hatchery	Freshwater	Ireland_Hatchery_Freshwater	Ireland_Hatchery	Domesticated	14.5	2331.672576	0.006218712	123	0.764901564	06/11/2018	NA	NA	NA	NA	3
314	575	NA	Ireland	Hatchery	Freshwater	Ireland_Hatchery_Freshwater	Ireland_Hatchery	Domesticated	16	2050.094632	0.007804518	93.43446901	0.729210974	02/11/2018	NA	NA	NA	NA	3
404	707	NA	Ireland	Hatchery	Freshwater	Ireland_Hatchery_Freshwater	Ireland_Hatchery	Domesticated	13.5	2171.907226	0.006215735	105.2330746	0.654100917	06/11/2018	NA	NA	NA	NA	3
348	632	NA	Ireland	Hatchery	Freshwater	Ireland_Hatchery_Freshwater	Ireland_Hatchery	Domesticated	16.2	2581.026346	0.006276573	120	0.753188747	06/11/2018	NA	NA	NA	NA	3
363	655	NA	Ireland	Hatchery	Freshwater	Ireland_Hatchery_Freshwater	Ireland_Hatchery	Domesticated	17.6	2827.679791	0.006224184	124.016128	0.77189923	06/11/2018	NA	NA	NA	NA	3
107	261	NA	Ireland	Hatchery	Freshwater	Ireland_Hatchery_Freshwater	Ireland_Hatchery	Domesticated	16.5	2622.945863	0.006290637	110.2225022	0.693369738	30/10/2018	NA	NA	NA	NA	3
385	683	NA	Ireland	Hatchery	Freshwater	Ireland_Hatchery_Freshwater	Ireland_Hatchery	Domesticated	18.6	2986	0.006229069	127.0354281	0.791312446	06/11/2018	NA	NA	NA	NA	3
154	339	NA	Ireland	Hatchery	Freshwater	Ireland_Hatchery_Freshwater	Ireland_Hatchery	Domesticated	15	2644.916823	0.005671256	119.1511645	0.675736738	30/10/2018	NA	NA	NA	NA	3
139	313	NA	Ireland	Hatchery	Freshwater	Ireland_Hatchery_Freshwater	Ireland_Hatchery	Domesticated	14.5	2546.103886	0.005694976	123.0650235	0.70085233	30/10/2018	NA	NA	NA	NA	3
378	674	NA	Ireland	Hatchery	Freshwater	Ireland_Hatchery_Freshwater	Ireland_Hatchery	Domesticated	17.2	2757.71971	0.006237037	124.0040322	0.773417743	06/11/2018	NA	NA	NA	NA	3
398	700	NA	Ireland	Hatchery	Freshwater	Ireland_Hatchery_Freshwater	Ireland_Hatchery	Domesticated	15.2	2444.046644	0.006219194	124.0040322	0.771205121	06/11/2018	NA	NA	NA	NA	3
303	564	NA	Ireland	Hatchery	Freshwater	Ireland_Hatchery_Freshwater	Ireland_Hatchery	Domesticated	16.1	2107.015187	0.007641141	93.08598176	0.711283106	02/11/2018	NA	NA	NA	NA	3
118	279	NA	Ireland	Hatchery	Freshwater	Ireland_Hatchery_Freshwater	Ireland_Hatchery	Domesticated	17.2	3006.259137	0.005721396	129.1394595	0.73885803	30/10/2018	NA	NA	NA	NA	3
377	673	NA	Ireland	Hatchery	Freshwater	Ireland_Hatchery_Freshwater	Ireland_Hatchery	Domesticated	15.5	2499.125047	0.006202171	112.1115516	0.695334974	06/11/2018	NA	NA	NA	NA	3
349	633	NA	Ireland	Hatchery	Freshwater	Ireland_Hatchery_Freshwater	Ireland_Hatchery	Domesticated	16.2	2591.972608	0.006250066	121.0041322	0.756283818	06/11/2018	NA	NA	NA	NA	3
380	676	NA	Ireland	Hatchery	Freshwater	Ireland_Hatchery_Freshwater	Ireland_Hatchery	Domesticated	15	2385.369783	0.006288333	118.0381294	0.742263088	06/11/2018	NA	NA	NA	NA	3
403	706	NA	Ireland	Hatchery	Freshwater	Ireland_Hatchery_Freshwater	Ireland_Hatchery	Domesticated	16.3	2627.109628	0.006204537	120	0.744544491	06/11/2018	NA	NA	NA	NA	3
371	665	NA	Ireland	Hatchery	Freshwater	Ireland_Hatchery_Freshwater	Ireland_Hatchery	Domesticated	15.5	2498.007206	0.006204946	119.1049957	0.739040075	06/11/2018	NA	NA	NA	NA	3
357	643	NA	Ireland	Hatchery	Freshwater	Ireland_Hatchery_Freshwater	Ireland_Hatchery	Domesticated	11.7	1875.000267	0.006239999	108.0046295	0.673948792	06/11/2018	NA	NA	NA	NA	3
305	566	NA	Ireland	Hatchery	Freshwater	Ireland_Hatchery_Freshwater	Ireland_Hatchery	Domesticated	15.4	1989.291582	0.007741449	94.14881837	0.728848307	02/11/2018	NA	NA	NA	NA	3
126	291	NA	Ireland	Hatchery	Freshwater	Ireland_Hatchery_Freshwater	Ireland_Hatchery	Domesticated	16.4	2880.899859	0.005692666	128.015624	0.72875016	30/10/2018	NA	NA	NA	NA	3
108	262	NA	Ireland	Hatchery	Freshwater	Ireland_Hatchery_Freshwater	Ireland_Hatchery	Domesticated	12.4	1935.186038	0.006407653	94.26027795	0.603987123	30/10/2018	NA	NA	NA	NA	3
170	374	NA	Ireland	Hatchery	Freshwater	Ireland_Hatchery_Freshwater	Ireland_Hatchery	Domesticated	12.3	2122.588985	0.00579481	113.2828319	0.656452494	30/10/2018	NA	NA	NA	NA	3
135	305-2	NA	Ireland	Hatchery	Freshwater	Ireland_Hatchery_Freshwater	Ireland_Hatchery	Domesticated	15.5	2703.932322	0.005732392	114.7388339	0.657727973	30/10/2018	NA	NA	NA	NA	3
160	356	NA	Ireland	Hatchery	Freshwater	Ireland_Hatchery_Freshwater	Ireland_Hatchery	Domesticated	17.2	2994.641882	0.005743592	125.574679	0.721249673	30/10/2018	NA	NA	NA	NA	3
392	692	NA	Ireland	Hatchery	Freshwater	Ireland_Hatchery_Freshwater	Ireland_Hatchery	Domesticated	14.8	2357.33939	0.006278264	122.1474519	0.766874	06/11/2018	NA	NA	NA	NA	3
374	670	NA	Ireland	Hatchery	Freshwater	Ireland_Hatchery_Freshwater	Ireland_Hatchery	Domesticated	15	2373.092919	0.006320865	119.1511645	0.753138427	06/11/2018	NA	NA	NA	NA	3
161	359	NA	Ireland	Hatchery	Freshwater	Ireland_Hatchery_Freshwater	Ireland_Hatchery	Domesticated	15.6	2716.540631	0.005742598	117.3456433	0.673868822	30/10/2018	NA	NA	NA	NA	3
144	321	NA	Ireland	Hatchery	Freshwater	Ireland_Hatchery_Freshwater	Ireland_Hatchery	Domesticated	14.2	2492.115567	0.00569797	112.3610253	0.640229763	30/10/2018	NA	NA	NA	NA	3
396	697	NA	Ireland	Hatchery	Freshwater	Ireland_Hatchery_Freshwater	Ireland_Hatchery	Domesticated	15.6	2513.302608	0.006206972	122	0.757250637	06/11/2018	NA	NA	NA	NA	3
365	658	NA	Ireland	Hatchery	Freshwater	Ireland_Hatchery_Freshwater	Ireland_Hatchery	Domesticated	16.5	2626.00933	0.006283298	126.1942946	0.792916399	06/11/2018	NA	NA	NA	NA	3
383	679	NA	Ireland	Hatchery	Freshwater	Ireland_Hatchery_Freshwater	Ireland_Hatchery	Domesticated	15.3	2468.020259	0.006199301	114	0.706720293	06/11/2018	NA	NA	NA	NA	3
368	660	NA	Ireland	Hatchery	Freshwater	Ireland_Hatchery_Freshwater	Ireland_Hatchery	Domesticated	13.8	2209.521441	0.006245696	107.0046728	0.668318694	06/11/2018	NA	NA	NA	NA	3
351	638	NA	Ireland	Hatchery	Freshwater	Ireland_Hatchery_Freshwater	Ireland_Hatchery	Domesticated	13.9	2239.243176	0.006207454	112.0714058	0.695678146	06/11/2018	NA	NA	NA	NA	3
117	278	NA	Ireland	Hatchery	Freshwater	Ireland_Hatchery_Freshwater	Ireland_Hatchery	Domesticated	14.7	2586.294067	0.005683808	124.1450764	0.705616831	30/10/2018	NA	NA	NA	NA	3
315	577	NA	Ireland	Hatchery	Freshwater	Ireland_Hatchery_Freshwater	Ireland_Hatchery	Domesticated	16.6	2138.499006	0.007762454	95.8853482	0.744305597	02/11/2018	NA	NA	NA	NA	3
166	369	NA	Ireland	Hatchery	Freshwater	Ireland_Hatchery_Freshwater	Ireland_Hatchery	Domesticated	14	2418.114348	0.005789635	123.1015841	0.712713267	30/10/2018	NA	NA	NA	NA	3
372	668	NA	Ireland	Hatchery	Freshwater	Ireland_Hatchery_Freshwater	Ireland_Hatchery	Domesticated	16.3	2606.000767	0.006254795	132.0340865	0.825846115	06/11/2018	NA	NA	NA	NA	3
152	336	NA	Ireland	Hatchery	Freshwater	Ireland_Hatchery_Freshwater	Ireland_Hatchery	Domesticated	14.9	2580.043604	0.005775096	124.1450764	0.716949758	30/10/2018	NA	NA	NA	NA	3
112	269	NA	Ireland	Hatchery	Freshwater	Ireland_Hatchery_Freshwater	Ireland_Hatchery	Domesticated	15.5	2888.602603	0.005365916	126.0039682	0.676126756	30/10/2018	NA	NA	NA	NA	3
344	623	NA	Ireland	Hatchery	Freshwater	Ireland_Hatchery_Freshwater	Ireland_Hatchery	Domesticated	14.5	2333.061937	0.006215009	127	0.789306092	06/11/2018	NA	NA	NA	NA	3
362	654	NA	Ireland	Hatchery	Freshwater	Ireland_Hatchery_Freshwater	Ireland_Hatchery	Domesticated	15.8	2530.019763	0.006245011	124.0040322	0.774406484	06/11/2018	NA	NA	NA	NA	3
375	671	NA	Ireland	Hatchery	Freshwater	Ireland_Hatchery_Freshwater	Ireland_Hatchery	Domesticated	17.8	2851.56834	0.006242179	125.0639836	0.780671772	06/11/2018	NA	NA	NA	NA	3
148	330	NA	Ireland	Hatchery	Freshwater	Ireland_Hatchery_Freshwater	Ireland_Hatchery	Domesticated	16.3	2868.039226	0.005683325	124.0644994	0.705098913	30/10/2018	NA	NA	NA	NA	3
302	563	NA	Ireland	Hatchery	Freshwater	Ireland_Hatchery_Freshwater	Ireland_Hatchery	Domesticated	13.8	1785.786661	0.007727687	92	0.710947185	02/11/2018	NA	NA	NA	NA	3
122	286	NA	Ireland	Hatchery	Freshwater	Ireland_Hatchery_Freshwater	Ireland_Hatchery	Domesticated	13.5	2330.064377	0.005793831	115.7324501	0.670534296	30/10/2018	NA	NA	NA	NA	3
370	662	NA	Ireland	Hatchery	Freshwater	Ireland_Hatchery_Freshwater	Ireland_Hatchery	Domesticated	17.7	2825.794402	0.006263725	131.1868896	0.821718645	06/11/2018	NA	NA	NA	NA	3
366	659	NA	Ireland	Hatchery	Freshwater	Ireland_Hatchery_Freshwater	Ireland_Hatchery	Domesticated	14.9	2374.01706	0.006276282	123.1015841	0.772620228	06/11/2018	NA	NA	NA	NA	3
125	290	NA	Ireland	Hatchery	Freshwater	Ireland_Hatchery_Freshwater	Ireland_Hatchery	Domesticated	12.8	2216.586791	0.005774644	114.0043859	0.658334763	30/10/2018	NA	NA	NA	NA	3
140	314	NA	Ireland	Hatchery	Freshwater	Ireland_Hatchery_Freshwater	Ireland_Hatchery	Domesticated	16.1	2720.002941	0.005919111	126.9212354	0.751260912	30/10/2018	NA	NA	NA	NA	3
402	704	NA	Ireland	Hatchery	Freshwater	Ireland_Hatchery_Freshwater	Ireland_Hatchery	Domesticated	17.2	2785.431026	0.006174987	121.0041322	0.747198927	06/11/2018	NA	NA	NA	NA	3
341	618	NA	Ireland	Hatchery	Freshwater	Ireland_Hatchery_Freshwater	Ireland_Hatchery	Domesticated	13.1	2083.06937	0.006288797	115.0043477	0.723238975	06/11/2018	NA	NA	NA	NA	3
86	267	NA	Ireland	Hatchery	Freshwater	Ireland_Hatchery_Freshwater	Ireland_Hatchery	Domesticated	14.3	2492.955074	0.005736164	117.1537451	0.672013135	30/10/2018	NA	NA	NA	NA	3
126	340	NA	Ireland	Hatchery	Freshwater	Ireland_Hatchery_Freshwater	Ireland_Hatchery	Domesticated	15.6	2757.058759	0.005658204	117.2731853	0.663555568	30/10/2018	NA	NA	NA	NA	3
242	619	NA	Ireland	Hatchery	Freshwater	Ireland_Hatchery_Freshwater	Ireland_Hatchery	Domesticated	16.4	2633.274198	0.006227988	123.0365799	0.766270338	06/11/2018	NA	NA	NA	NA	3
263	664	NA	Ireland	Hatchery	Freshwater	Ireland_Hatchery_Freshwater	Ireland_Hatchery	Domesticated	16.5	2649.09041	0.006228553	120.1499064	0.748360059	06/11/2018	NA	NA	NA	NA	3
224	586	NA	Ireland	Hatchery	Freshwater	Ireland_Hatchery_Freshwater	Ireland_Hatchery	Domesticated	13	1669.251928	0.00778792	86.14522622	0.670892106	02/11/2018	NA	NA	NA	NA	3
97	288	NA	Ireland	Hatchery	Freshwater	Ireland_Hatchery_Freshwater	Ireland_Hatchery	Domesticated	16.3	2880.014062	0.005659695	120.4159458	0.681517477	30/10/2018	NA	NA	NA	NA	3
93	280	NA	Ireland	Hatchery	Freshwater	Ireland_Hatchery_Freshwater	Ireland_Hatchery	Domesticated	15	2640.531954	0.005680674	126.6056871	0.719205576	30/10/2018	NA	NA	NA	NA	3
131	355	NA	Ireland	Hatchery	Freshwater	Ireland_Hatchery_Freshwater	Ireland_Hatchery	Domesticated	16.2	2767.399501	0.005853871	127.1927671	0.744570065	30/10/2018	NA	NA	NA	NA	3
89	272	NA	Ireland	Hatchery	Freshwater	Ireland_Hatchery_Freshwater	Ireland_Hatchery	Domesticated	15.7	2710.38097	0.005792544	119.9208072	0.694646507	30/10/2018	NA	NA	NA	NA	3
272	691	NA	Ireland	Hatchery	Freshwater	Ireland_Hatchery_Freshwater	Ireland_Hatchery	Domesticated	15	2497.218453	0.006006683	119	0.714795295	06/11/2018	NA	NA	NA	NA	3
251	634	NA	Ireland	Hatchery	Freshwater	Ireland_Hatchery_Freshwater	Ireland_Hatchery	Domesticated	16.6	2646.773885	0.006271786	124.1974235	0.77893969	06/11/2018	NA	NA	NA	NA	3
96	284	NA	Ireland	Hatchery	Freshwater	Ireland_Hatchery_Freshwater	Ireland_Hatchery	Domesticated	17.3	3034.064765	0.005701922	127.4754878	0.726855262	30/10/2018	NA	NA	NA	NA	3
105	303	NA	Ireland	Hatchery	Freshwater	Ireland_Hatchery_Freshwater	Ireland_Hatchery	Domesticated	19.2	3372.824336	0.005692559	127.251719	0.724387861	30/10/2018	NA	NA	NA	NA	3
106	304-2	NA	Ireland	Hatchery	Freshwater	Ireland_Hatchery_Freshwater	Ireland_Hatchery	Domesticated	17.2	3026.575127	0.005682991	125.0359948	0.710578466	30/10/2018	NA	NA	NA	NA	3
138	367	NA	Ireland	Hatchery	Freshwater	Ireland_Hatchery_Freshwater	Ireland_Hatchery	Domesticated	14.4	2499.540958	0.005761058	123.0162591	0.708703782	30/10/2018	NA	NA	NA	NA	3
119	326	NA	Ireland	Hatchery	Freshwater	Ireland_Hatchery_Freshwater	Ireland_Hatchery	Domesticated	12	2137.150439	0.005614953	112.7519401	0.633096883	30/10/2018	NA	NA	NA	NA	3
99	292	NA	Ireland	Hatchery	Freshwater	Ireland_Hatchery_Freshwater	Ireland_Hatchery	Domesticated	17.1	2991.010699	0.005717131	125.0359948	0.714847163	30/10/2018	NA	NA	NA	NA	3
133	358	NA	Ireland	Hatchery	Freshwater	Ireland_Hatchery_Freshwater	Ireland_Hatchery	Domesticated	14.7	2570.567253	0.005718582	127	0.726259933	30/10/2018	NA	NA	NA	NA	3
268	680	NA	Ireland	Hatchery	Freshwater	Ireland_Hatchery_Freshwater	Ireland_Hatchery	Domesticated	16	2553.614106	0.00626563	122.0163923	0.764509513	06/11/2018	NA	NA	NA	NA	3
136	363	NA	Ireland	Hatchery	Freshwater	Ireland_Hatchery_Freshwater	Ireland_Hatchery	Domesticated	16.1	2814.706557	0.005719957	119.6035117	0.684126924	30/10/2018	NA	NA	NA	NA	3
262	663	NA	Ireland	Hatchery	Freshwater	Ireland_Hatchery_Freshwater	Ireland_Hatchery	Domesticated	17.9	2858.739058	0.006261502	131.0152663	0.820352337	06/11/2018	NA	NA	NA	NA	3
108	307	NA	Ireland	Hatchery	Freshwater	Ireland_Hatchery_Freshwater	Ireland_Hatchery	Domesticated	14.2	2488.797501	0.005705567	114.0175425	0.650534687	30/10/2018	NA	NA	NA	NA	3
266	669	NA	Ireland	Hatchery	Freshwater	Ireland_Hatchery_Freshwater	Ireland_Hatchery	Domesticated	17.1	2734.535061	0.006253348	120.503112	0.753547923	06/11/2018	NA	NA	NA	NA	3
132	357	NA	Ireland	Hatchery	Freshwater	Ireland_Hatchery_Freshwater	Ireland_Hatchery	Domesticated	14.3	2482.055801	0.005761353	120.503112	0.694260983	30/10/2018	NA	NA	NA	NA	3
245	625	NA	Ireland	Hatchery	Freshwater	Ireland_Hatchery_Freshwater	Ireland_Hatchery	Domesticated	15.9	2561.410744	0.006207517	126.2537128	0.783722032	06/11/2018	NA	NA	NA	NA	3
277	705	NA	Ireland	Hatchery	Freshwater	Ireland_Hatchery_Freshwater	Ireland_Hatchery	Domesticated	15.7	2532.264007	0.006199985	118.2708755	0.733277708	06/11/2018	NA	NA	NA	NA	3
265	667	NA	Ireland	Hatchery	Freshwater	Ireland_Hatchery_Freshwater	Ireland_Hatchery	Domesticated	15.2	2447.595759	0.006210176	120.0374941	0.745453944	06/11/2018	NA	NA	NA	NA	3
243	620	NA	Ireland	Hatchery	Freshwater	Ireland_Hatchery_Freshwater	Ireland_Hatchery	Domesticated	17.2	2771.586188	0.006205833	125.0639836	0.77612615	06/11/2018	NA	NA	NA	NA	3
253	636	NA	Ireland	Hatchery	Freshwater	Ireland_Hatchery_Freshwater	Ireland_Hatchery	Domesticated	13	2086.008629	0.006231997	116.3486141	0.725084241	06/11/2018	NA	NA	NA	NA	3
273	696	NA	Ireland	Hatchery	Freshwater	Ireland_Hatchery_Freshwater	Ireland_Hatchery	Domesticated	14.8	2377.972456	0.006223789	121.0165278	0.753181395	06/11/2018	NA	NA	NA	NA	3
112	312	NA	Ireland	Hatchery	Freshwater	Ireland_Hatchery_Freshwater	Ireland_Hatchery	Domesticated	18	3172.098517	0.005674477	125	0.709309622	30/10/2018	NA	NA	NA	NA	3
260	653	NA	Ireland	Hatchery	Freshwater	Ireland_Hatchery_Freshwater	Ireland_Hatchery	Domesticated	15.1	2415.003313	0.006252579	122.0655562	0.763224584	06/11/2018	NA	NA	NA	NA	3
117	322	NA	Ireland	Hatchery	Freshwater	Ireland_Hatchery_Freshwater	Ireland_Hatchery	Domesticated	15.3	2661.920547	0.00574773	123.0162591	0.707064216	30/10/2018	NA	NA	NA	NA	3
257	650	NA	Ireland	Hatchery	Freshwater	Ireland_Hatchery_Freshwater	Ireland_Hatchery	Domesticated	17.8	2850.095086	0.006245406	125.0359948	0.780900511	06/11/2018	NA	NA	NA	NA	3
259	652	NA	Ireland	Hatchery	Freshwater	Ireland_Hatchery_Freshwater	Ireland_Hatchery	Domesticated	15.2	2413.393461	0.006298186	123.199026	0.775930334	06/11/2018	NA	NA	NA	NA	3
123	333	NA	Ireland	Hatchery	Freshwater	Ireland_Hatchery_Freshwater	Ireland_Hatchery	Domesticated	17.7	3112.574818	0.00568661	122.6417547	0.697415865	30/10/2018	NA	NA	NA	NA	3
264	666	NA	Ireland	Hatchery	Freshwater	Ireland_Hatchery_Freshwater	Ireland_Hatchery	Domesticated	11.8	1871.406423	0.006305418	105	0.662068904	06/11/2018	NA	NA	NA	NA	3
254	647	NA	Ireland	Hatchery	Freshwater	Ireland_Hatchery_Freshwater	Ireland_Hatchery	Domesticated	15.9	2564.019501	0.006201201	117.0683561	0.725964394	06/11/2018	NA	NA	NA	NA	3
125	338	NA	Ireland	Hatchery	Freshwater	Ireland_Hatchery_Freshwater	Ireland_Hatchery	Domesticated	14.6	2558.15324	0.005707242	115.0695442	0.656729753	30/10/2018	NA	NA	NA	NA	3
139	368	NA	Ireland	Hatchery	Freshwater	Ireland_Hatchery_Freshwater	Ireland_Hatchery	Domesticated	15.4	2681.026856	0.005744068	123.0650235	0.706893837	30/10/2018	NA	NA	NA	NA	3
91	274	NA	Ireland	Hatchery	Freshwater	Ireland_Hatchery_Freshwater	Ireland_Hatchery	Domesticated	13.3	2308.943481	0.00576021	112.0714058	0.645554865	30/10/2018	NA	NA	NA	NA	3
130	344	NA	Ireland	Hatchery	Freshwater	Ireland_Hatchery_Freshwater	Ireland_Hatchery	Domesticated	14.6	2686.419922	0.005434742	123.0650235	0.668826689	30/10/2018	NA	NA	NA	NA	3
142	375	NA	Ireland	Hatchery	Freshwater	Ireland_Hatchery_Freshwater	Ireland_Hatchery	Domesticated	16.5	2872.903061	0.005743319	119.0504095	0.683744531	30/10/2018	NA	NA	NA	NA	3
103	301	NA	Ireland	Hatchery	Freshwater	Ireland_Hatchery_Freshwater	Ireland_Hatchery	Domesticated	16.7	2914.906517	0.005729172	122	0.698958951	30/10/2018	NA	NA	NA	NA	3
92	276	NA	Ireland	Hatchery	Freshwater	Ireland_Hatchery_Freshwater	Ireland_Hatchery	Domesticated	17.5	3031.589022	0.00577255	128.097619	0.739449944	30/10/2018	NA	NA	NA	NA	3
256	649	NA	Ireland	Hatchery	Freshwater	Ireland_Hatchery_Freshwater	Ireland_Hatchery	Domesticated	13.8	2208.081747	0.006249769	115.01739	0.718832074	06/11/2018	NA	NA	NA	NA	3
250	631	NA	Ireland	Hatchery	Freshwater	Ireland_Hatchery_Freshwater	Ireland_Hatchery	Domesticated	16.6	2653.949886	0.006254828	123.004065	0.769369267	06/11/2018	NA	NA	NA	NA	3
246	628	NA	Ireland	Hatchery	Freshwater	Ireland_Hatchery_Freshwater	Ireland_Hatchery	Domesticated	14.9	2364.102367	0.006302604	111.0045044	0.699617385	06/11/2018	NA	NA	NA	NA	3
244	622	NA	Ireland	Hatchery	Freshwater	Ireland_Hatchery_Freshwater	Ireland_Hatchery	Domesticated	11.5	1844.04257	0.006236299	114.0043859	0.710965386	06/11/2018	NA	NA	NA	NA	3
255	648	NA	Ireland	Hatchery	Freshwater	Ireland_Hatchery_Freshwater	Ireland_Hatchery	Domesticated	17.2	2704.371646	0.006360073	128.1912634	0.815305741	06/11/2018	NA	NA	NA	NA	3
121	329	NA	Ireland	Hatchery	Freshwater	Ireland_Hatchery_Freshwater	Ireland_Hatchery	Domesticated	13.7	2383.886323	0.005746918	113.9517442	0.654871367	30/10/2018	NA	NA	NA	NA	3
140	372	NA	Ireland	Hatchery	Freshwater	Ireland_Hatchery_Freshwater	Ireland_Hatchery	Domesticated	16.9	2963.620758	0.005702484	125.2557384	0.714268846	30/10/2018	NA	NA	NA	NA	3
127	341	NA	Ireland	Hatchery	Freshwater	Ireland_Hatchery_Freshwater	Ireland_Hatchery	Domesticated	17.5	3070.262529	0.005699838	131.0343466	0.746874589	30/10/2018	NA	NA	NA	NA	3
141	373	NA	Ireland	Hatchery	Freshwater	Ireland_Hatchery_Freshwater	Ireland_Hatchery	Domesticated	13.1	2282.000876	0.005740576	112.0044642	0.642970165	30/10/2018	NA	NA	NA	NA	3
249	630	NA	Ireland	Hatchery	Freshwater	Ireland_Hatchery_Freshwater	Ireland_Hatchery	Domesticated	16.6	2657.700134	0.006246002	119.0168055	0.74337919	06/11/2018	NA	NA	NA	NA	3
88	270	NA	Ireland	Hatchery	Freshwater	Ireland_Hatchery_Freshwater	Ireland_Hatchery	Domesticated	16.4	2751.454343	0.005960484	122.0368797	0.727398887	30/10/2018	NA	NA	NA	NA	3
134	360	NA	Ireland	Hatchery	Freshwater	Ireland_Hatchery_Freshwater	Ireland_Hatchery	Domesticated	13.7	2384.060612	0.005746498	111.0405331	0.638094223	30/10/2018	NA	NA	NA	NA	3
258	651	NA	Ireland	Hatchery	Freshwater	Ireland_Hatchery_Freshwater	Ireland_Hatchery	Domesticated	16.5	2627.828952	0.006278947	122.0368797	0.766263159	06/11/2018	NA	NA	NA	NA	3
95	282	NA	Ireland	Hatchery	Freshwater	Ireland_Hatchery_Freshwater	Ireland_Hatchery	Domesticated	15.5	2748.607829	0.005639218	115.0043477	0.64853464	30/10/2018	NA	NA	NA	NA	3
271	687	NA	Ireland	Hatchery	Freshwater	Ireland_Hatchery_Freshwater	Ireland_Hatchery	Domesticated	14.4	2346.576229	0.0061366	112.0401714	0.68754573	06/11/2018	NA	NA	NA	NA	3
222	582	NA	Ireland	Hatchery	Freshwater	Ireland_Hatchery_Freshwater	Ireland_Hatchery	Domesticated	16.9	2195.739966	0.007696722	95.13148795	0.732200612	02/11/2018	NA	NA	NA	NA	3
115	317	NA	Ireland	Hatchery	Freshwater	Ireland_Hatchery_Freshwater	Ireland_Hatchery	Domesticated	14.8	2603.388945	0.005684898	125	0.710612221	30/10/2018	NA	NA	NA	NA	3
270	684	NA	Ireland	Hatchery	Freshwater	Ireland_Hatchery_Freshwater	Ireland_Hatchery	Domesticated	15.7	2536.640495	0.006189289	122.1474519	0.756005827	06/11/2018	NA	NA	NA	NA	3
85	264	NA	Ireland	Hatchery	Freshwater	Ireland_Hatchery_Freshwater	Ireland_Hatchery	Domesticated	17.2	3008.261957	0.005717587	134.0037313	0.766178016	30/10/2018	NA	NA	NA	NA	3
220	572	NA	Ireland	Hatchery	Freshwater	Ireland_Hatchery_Freshwater	Ireland_Hatchery	Domesticated	16.3	2106.011633	0.007739748	82.0548597	0.635083962	02/11/2018	NA	NA	NA	NA	3
94	281	NA	Ireland	Hatchery	Freshwater	Ireland_Hatchery_Freshwater	Ireland_Hatchery	Domesticated	15.3	2684.584139	0.005699207	114.1577855	0.65060882	30/10/2018	NA	NA	NA	NA	3
101	298	NA	Ireland	Hatchery	Freshwater	Ireland_Hatchery_Freshwater	Ireland_Hatchery	Domesticated	13.4	2312.031142	0.00579577	120.1041215	0.696095826	30/10/2018	NA	NA	NA	NA	3
90	273	NA	Ireland	Hatchery	Freshwater	Ireland_Hatchery_Freshwater	Ireland_Hatchery	Domesticated	15.5	2707.325802	0.005725207	119.0168055	0.68139582	30/10/2018	NA	NA	NA	NA	3
118	323	NA	Ireland	Hatchery	Freshwater	Ireland_Hatchery_Freshwater	Ireland_Hatchery	Domesticated	16.4	2853.416549	0.005747496	127.0629765	0.73029394	30/10/2018	NA	NA	NA	NA	3
113	315	NA	Ireland	Hatchery	Freshwater	Ireland_Hatchery_Freshwater	Ireland_Hatchery	Domesticated	15.6	2920.963026	0.005340704	120.2081528	0.641996207	30/10/2018	NA	NA	NA	NA	3
111	310	NA	Ireland	Hatchery	Freshwater	Ireland_Hatchery_Freshwater	Ireland_Hatchery	Domesticated	12.3	2140.286196	0.005746895	110.4536102	0.634765298	30/10/2018	NA	NA	NA	NA	3
137	364	NA	Ireland	Hatchery	Freshwater	Ireland_Hatchery_Freshwater	Ireland_Hatchery	Domesticated	17	2959.511108	0.005744192	128.3900308	0.737496986	30/10/2018	NA	NA	NA	NA	3
274	698	NA	Ireland	Hatchery	Freshwater	Ireland_Hatchery_Freshwater	Ireland_Hatchery	Domesticated	16.4	2639.875944	0.006212413	123	0.764126816	06/11/2018	NA	NA	NA	NA	3
87	268	NA	Ireland	Hatchery	Freshwater	Ireland_Hatchery_Freshwater	Ireland_Hatchery	Domesticated	11.4	1980.22726	0.005756915	102.1224755	0.58791041	30/10/2018	NA	NA	NA	NA	3
221	576	NA	Ireland	Hatchery	Freshwater	Ireland_Hatchery_Freshwater	Ireland_Hatchery	Domesticated	15.7	2020.332893	0.007770997	86.14522622	0.669434258	02/11/2018	NA	NA	NA	NA	3
252	635	NA	Ireland	Hatchery	Freshwater	Ireland_Hatchery_Freshwater	Ireland_Hatchery	Domesticated	16.6	2679.298602	0.006195651	124.0040322	0.768285749	06/11/2018	NA	NA	NA	NA	3
124	334	NA	Ireland	Hatchery	Freshwater	Ireland_Hatchery_Freshwater	Ireland_Hatchery	Domesticated	16.8	2940.033333	0.005714221	122.0655562	0.697509556	30/10/2018	NA	NA	NA	NA	3
109	309	NA	Ireland	Hatchery	Freshwater	Ireland_Hatchery_Freshwater	Ireland_Hatchery	Domesticated	16.5	2894.188142	0.005701081	120.2039933	0.68529266	30/10/2018	NA	NA	NA	NA	3
269	682	NA	Ireland	Hatchery	Freshwater	Ireland_Hatchery_Freshwater	Ireland_Hatchery	Domesticated	18.3	2922.316376	0.006262156	129.034879	0.808036496	06/11/2018	NA	NA	NA	NA	3
135	362	NA	Ireland	Hatchery	Freshwater	Ireland_Hatchery_Freshwater	Ireland_Hatchery	Domesticated	15.5	2725.949376	0.005686092	122.8006515	0.69825585	30/10/2018	NA	NA	NA	NA	3
104	302	NA	Ireland	Hatchery	Freshwater	Ireland_Hatchery_Freshwater	Ireland_Hatchery	Domesticated	15.8	2771.014616	0.005701883	126.1427762	0.7192513	30/10/2018	NA	NA	NA	NA	3
114	316	NA	Ireland	Hatchery	Freshwater	Ireland_Hatchery_Freshwater	Ireland_Hatchery	Domesticated	16.7	2958.758692	0.005644259	123.1015841	0.694817208	30/10/2018	NA	NA	NA	NA	3
261	656	NA	Ireland	Hatchery	Freshwater	Ireland_Hatchery_Freshwater	Ireland_Hatchery	Domesticated	16.6	2639.022925	0.006290207	124.036285	0.780213886	06/11/2018	NA	NA	NA	NA	3
84	260	NA	Ireland	Hatchery	Freshwater	Ireland_Hatchery_Freshwater	Ireland_Hatchery	Domesticated	15.8	2482.834066	0.006363696	112.1784293	0.713869367	30/10/2018	NA	NA	NA	NA	3
120	327	NA	Ireland	Hatchery	Freshwater	Ireland_Hatchery_Freshwater	Ireland_Hatchery	Domesticated	18	3158.216744	0.005699419	124.3261839	0.708586994	30/10/2018	NA	NA	NA	NA	3
247	629	NA	Ireland	Hatchery	Freshwater	Ireland_Hatchery_Freshwater	Ireland_Hatchery	Domesticated	15.7	2518.763189	0.006233218	117.0042734	0.729313141	06/11/2018	NA	NA	NA	NA	3
275	699	NA	Ireland	Hatchery	Freshwater	Ireland_Hatchery_Freshwater	Ireland_Hatchery	Domesticated	15.1	2406.573082	0.006274482	119.0042016	0.746689746	06/11/2018	NA	NA	NA	NA	3
223	584	NA	Ireland	Hatchery	Freshwater	Ireland_Hatchery_Freshwater	Ireland_Hatchery	Domesticated	17	2192.058393	0.007755268	98.08159868	0.76064907	02/11/2018	NA	NA	NA	NA	3
107	305	NA	Ireland	Hatchery	Freshwater	Ireland_Hatchery_Freshwater	Ireland_Hatchery	Domesticated	14.6	2561.296937	0.005700237	122.0163923	0.695522375	30/10/2018	NA	NA	NA	NA	3
1	IMG_2481	H18D_756	Ireland	Hatchery	Saltwater	Ireland_Hatchery_Saltwater	Ireland_Hatchery	Domesticated	22.5	2919.004282	0.007708108	100.1798383	0.772197004	04/06/2019	NA	NA	NA	NA	seacages
6	IMG_2486	H18D_761	Ireland	Hatchery	Saltwater	Ireland_Hatchery_Saltwater	Ireland_Hatchery	Domesticated	24	3018.501118	0.007950966	122.2620137	0.972101124	04/06/2019	NA	NA	NA	NA	seacages
8	IMG_2488	H18D_763	Ireland	Hatchery	Saltwater	Ireland_Hatchery_Saltwater	Ireland_Hatchery	Domesticated	23.2	2873.056386	0.008075024	108.6646217	0.877469456	04/06/2019	NA	NA	NA	NA	seacages
10	IMG_2490	H18D_765	Ireland	Hatchery	Saltwater	Ireland_Hatchery_Saltwater	Ireland_Hatchery	Domesticated	20.8	2577.163169	0.00807089	110.1135777	0.888714554	04/06/2019	NA	NA	NA	NA	seacages
12	IMG_2492	H18D_767	Ireland	Hatchery	Saltwater	Ireland_Hatchery_Saltwater	Ireland_Hatchery	Domesticated	23.2	2900.00569	0.007999984	108.295891	0.866365428	04/06/2019	NA	NA	NA	NA	seacages
16	IMG_2496	H18D_771	Ireland	Hatchery	Saltwater	Ireland_Hatchery_Saltwater	Ireland_Hatchery	Domesticated	24.3	3025.264451	0.008032356	115.0043477	0.923755822	04/06/2019	NA	NA	NA	NA	seacages
22	IMG_2502	H18D_775	Ireland	Hatchery	Saltwater	Ireland_Hatchery_Saltwater	Ireland_Hatchery	Domesticated	21.9	2709.241222	0.008083444	113.039816	0.913751035	04/06/2019	NA	NA	NA	NA	seacages
32	IMG_2594	H18D_785	Ireland	Hatchery	Saltwater	Ireland_Hatchery_Saltwater	Ireland_Hatchery	Domesticated	22	3078.023392	0.007147444	130.1383879	0.930156847	07/06/2019	NA	NA	NA	NA	seacages
36	IMG_2598	H18D_789	Ireland	Hatchery	Saltwater	Ireland_Hatchery_Saltwater	Ireland_Hatchery	Domesticated	21.4	3030.079867	0.00706252	126.3210196	0.892144741	07/06/2019	NA	NA	NA	NA	seacages
43	IMG_2623	H18D_819	Ireland	Hatchery	Saltwater	Ireland_Hatchery_Saltwater	Ireland_Hatchery	Domesticated	25.2	3484.27783	0.007232489	120.5985075	0.872227342	11/06/2019	NA	NA	NA	NA	seacages
46	IMG_2626	H18D_821	Ireland	Hatchery	Saltwater	Ireland_Hatchery_Saltwater	Ireland_Hatchery	Domesticated	22	2212.127709	0.009945176	106.0188662	1.054376312	11/06/2019	NA	NA	NA	NA	seacages
47	IMG_2678	H18D_1002	Ireland	Hatchery	Saltwater	Ireland_Hatchery_Saltwater	Ireland_Hatchery	Domesticated	21.1	3257.031317	0.006478292	129.1394595	0.83660313	14/06/2019	NA	NA	NA	NA	seacages
51	IMG_2682	H18D_1006	Ireland	Hatchery	Saltwater	Ireland_Hatchery_Saltwater	Ireland_Hatchery	Domesticated	23.9	3704.424382	0.006451745	141.1736519	0.910816346	14/06/2019	NA	NA	NA	NA	seacages
54	IMG_2685	H18D_1010	Ireland	Hatchery	Saltwater	Ireland_Hatchery_Saltwater	Ireland_Hatchery	Domesticated	24.2	3738.353782	0.006473438	135.0333292	0.874129833	17/06/2019	NA	NA	NA	NA	seacages
56	IMG_2687	H18D_1012	Ireland	Hatchery	Saltwater	Ireland_Hatchery_Saltwater	Ireland_Hatchery	Domesticated	23.9	3667.867228	0.006516048	147.4889826	0.961045334	17/06/2019	NA	NA	NA	NA	seacages
57	IMG_2689	H18D_1013	Ireland	Hatchery	Saltwater	Ireland_Hatchery_Saltwater	Ireland_Hatchery	Domesticated	23	3692.20273	0.006229344	137.9275172	0.859197917	17/06/2019	NA	NA	NA	NA	seacages
58	IMG_2690	H18D_1014	Ireland	Hatchery	Saltwater	Ireland_Hatchery_Saltwater	Ireland_Hatchery	Domesticated	21.7	3413.472865	0.006357162	140.5773808	0.893673184	17/06/2019	NA	NA	NA	NA	seacages
62	IMG_2729	H18D_1017	Ireland	Hatchery	Saltwater	Ireland_Hatchery_Saltwater	Ireland_Hatchery	Domesticated	24.6	4103.614261	0.005994715	152.0526225	0.911512212	21/06/2019	NA	NA	NA	NA	seacages
63	IMG_2730	H18D_1018	Ireland	Hatchery	Saltwater	Ireland_Hatchery_Saltwater	Ireland_Hatchery	Domesticated	25.6	4331.297265	0.005910469	161.1117625	0.952246144	21/06/2019	NA	NA	NA	NA	seacages
66	IMG_2737	H18D_1021	Ireland	Hatchery	Saltwater	Ireland_Hatchery_Saltwater	Ireland_Hatchery	Domesticated	24.5	4083.076536	0.006000377	163.0122695	0.978135131	21/06/2019	NA	NA	NA	NA	seacages
72	IMG_2743	H18D_872	Ireland	Hatchery	Saltwater	Ireland_Hatchery_Saltwater	Ireland_Hatchery	Domesticated	24.3	4102.044003	0.005923876	147.1054044	0.871434174	21/06/2019	NA	NA	NA	NA	seacages
75	IMG_2746	H18D_875	Ireland	Hatchery	Saltwater	Ireland_Hatchery_Saltwater	Ireland_Hatchery	Domesticated	21.2	3609.20005	0.005873878	157	0.922198812	21/06/2019	NA	NA	NA	NA	seacages
85	IMG_2756	H18D_1029	Ireland	Hatchery	Saltwater	Ireland_Hatchery_Saltwater	Ireland_Hatchery	Domesticated	24.7	3994.980851	0.006182758	156.0416611	0.964767836	24/06/2019	NA	NA	NA	NA	seacages
90	IMG_2818	H18D_1034	Ireland	Hatchery	Saltwater	Ireland_Hatchery_Saltwater	Ireland_Hatchery	Domesticated	20.5	3295.394665	0.006220803	147	0.914457996	28/06/2019	NA	NA	NA	NA	seacages
92	IMG_2820	H18D_1036	Ireland	Hatchery	Saltwater	Ireland_Hatchery_Saltwater	Ireland_Hatchery	Domesticated	24.9	3946.837341	0.006308849	153.4698667	0.968218183	28/06/2019	NA	NA	NA	NA	seacages
97	IMG_3081	H18D_1041	Ireland	Hatchery	Saltwater	Ireland_Hatchery_Saltwater	Ireland_Hatchery	Domesticated	27	3313.467217	0.008148564	116.7261753	0.951150721	14/07/2019	NA	NA	NA	NA	seacages
99	IMG_3083	H18D_1045	Ireland	Hatchery	Saltwater	Ireland_Hatchery_Saltwater	Ireland_Hatchery	Domesticated	26.5	3243.116557	0.008171153	118.1524439	0.965441639	14/07/2019	NA	NA	NA	NA	seacages
103	IMG_3087	H18D_1047	Ireland	Hatchery	Saltwater	Ireland_Hatchery_Saltwater	Ireland_Hatchery	Domesticated	25	2963.87466	0.008434905	111.0405331	0.936616303	15/07/2019	NA	NA	NA	NA	seacages
106	IMG_3090	H18D_1050	Ireland	Hatchery	Saltwater	Ireland_Hatchery_Saltwater	Ireland_Hatchery	Domesticated	19.4	2278.548661	0.008514192	106.0754448	0.903146667	15/07/2019	NA	NA	NA	NA	seacages
108	IMG_3123	H18D_1060	Ireland	Hatchery	Saltwater	Ireland_Hatchery_Saltwater	Ireland_Hatchery	Domesticated	19.4	2637.896131	0.007354346	125.0359948	0.919557927	18/07/2019	NA	NA	NA	NA	seacages
112	IMG_3127	H18D_1059	Ireland	Hatchery	Saltwater	Ireland_Hatchery_Saltwater	Ireland_Hatchery	Domesticated	26.4	3115.296776	0.008474313	112.0178557	0.949274372	18/07/2019	NA	NA	NA	NA	seacages
115	IMG_3130	H18D_1053	Ireland	Hatchery	Saltwater	Ireland_Hatchery_Saltwater	Ireland_Hatchery	Domesticated	21.4	2549.132598	0.008395012	108.0046295	0.906700214	18/07/2019	NA	NA	NA	NA	seacages
119	IMG_3147	H18D_1064	Ireland	Hatchery	Saltwater	Ireland_Hatchery_Saltwater	Ireland_Hatchery	Domesticated	26.6	3489.89656	0.007622002	124.4588285	0.948625491	19/07/2019	NA	NA	NA	NA	seacages
120	IMG_3148	H18D_1068	Ireland	Hatchery	Saltwater	Ireland_Hatchery_Saltwater	Ireland_Hatchery	Domesticated	24.2	3186.947285	0.007593474	123.5556555	0.938216605	19/07/2019	NA	NA	NA	NA	seacages
128	IMG_3156	H18D_1072	Ireland	Hatchery	Saltwater	Ireland_Hatchery_Saltwater	Ireland_Hatchery	Domesticated	23.1	3098.184146	0.00745598	126.4792473	0.943026778	21/07/2019	NA	NA	NA	NA	seacages
130	IMG_3158	H18D_1075	Ireland	Hatchery	Saltwater	Ireland_Hatchery_Saltwater	Ireland_Hatchery	Domesticated	22.4	2975.474416	0.007528211	134.0783353	1.009370033	21/07/2019	NA	NA	NA	NA	seacages
132	IMG_3166	H18D_1077	Ireland	Hatchery	Saltwater	Ireland_Hatchery_Saltwater	Ireland_Hatchery	Domesticated	20.5	2535.381825	0.008085567	121.148669	0.979555698	22/07/2019	NA	NA	NA	NA	seacages
137	IMG_3171	H18D_1082	Ireland	Hatchery	Saltwater	Ireland_Hatchery_Saltwater	Ireland_Hatchery	Domesticated	23.6	2884.497357	0.008181668	114.5294722	0.937042129	22/07/2019	NA	NA	NA	NA	seacages
144	IMG_3182	H18D_1330	Ireland	Hatchery	Saltwater	Ireland_Hatchery_Saltwater	Ireland_Hatchery	Domesticated	23.3	3979.021236	0.005855711	154.1168388	0.902463729	23/07/2019	NA	NA	NA	NA	seacages
145	IMG_3183	H18D_1331	Ireland	Hatchery	Saltwater	Ireland_Hatchery_Saltwater	Ireland_Hatchery	Domesticated	26	4191.756792	0.00620265	141.3541651	0.876770403	23/07/2019	NA	NA	NA	NA	seacages
146	IMG_3184	H18D_1332	Ireland	Hatchery	Saltwater	Ireland_Hatchery_Saltwater	Ireland_Hatchery	Domesticated	21.3	3424.033878	0.006220733	131.855982	0.820240838	23/07/2019	NA	NA	NA	NA	seacages
147	IMG_3185	H18D_1333	Ireland	Hatchery	Saltwater	Ireland_Hatchery_Saltwater	Ireland_Hatchery	Domesticated	26.6	4287.5879	0.006203954	150.0133327	0.930675882	23/07/2019	NA	NA	NA	NA	seacages
149	IMG_3187	H18D_1335	Ireland	Hatchery	Saltwater	Ireland_Hatchery_Saltwater	Ireland_Hatchery	Domesticated	24.9	3973.550679	0.006266436	146.342065	0.917043147	23/07/2019	NA	NA	NA	NA	seacages
157	IMG_3195	H18D_1343	Ireland	Hatchery	Saltwater	Ireland_Hatchery_Saltwater	Ireland_Hatchery	Domesticated	22.6	3632.123897	0.006222255	156.0512736	0.970990771	23/07/2019	NA	NA	NA	NA	seacages
161	IMG_3199	H18D_1347	Ireland	Hatchery	Saltwater	Ireland_Hatchery_Saltwater	Ireland_Hatchery	Domesticated	24.3	3848.405514	0.006314303	136.2350909	0.860229697	23/07/2019	NA	NA	NA	NA	seacages
165	IMG_3203	H18D_1088	Ireland	Hatchery	Saltwater	Ireland_Hatchery_Saltwater	Ireland_Hatchery	Domesticated	22.5	3614.475619	0.006224969	148.9731519	0.927353307	25/07/2019	NA	NA	NA	NA	seacages
169	IMG_3207	H18D_1092	Ireland	Hatchery	Saltwater	Ireland_Hatchery_Saltwater	Ireland_Hatchery	Domesticated	25	3513.05138	0.007116321	126.1427762	0.89767244	25/07/2019	NA	NA	NA	NA	seacages
177	IMG_3241	H18D_1356	Ireland	Hatchery	Saltwater	Ireland_Hatchery_Saltwater	Ireland_Hatchery	Domesticated	24	3754.495572	0.006392337	139.1294361	0.889362207	26/07/2019	NA	NA	NA	NA	seacages
186	IMG_3250	H18D_1362	Ireland	Hatchery	Saltwater	Ireland_Hatchery_Saltwater	Ireland_Hatchery	Domesticated	26.1	3768.245348	0.006926301	134.9518433	0.934717033	26/07/2019	NA	NA	NA	NA	seacages
188	IMG_3252	H18D_1364	Ireland	Hatchery	Saltwater	Ireland_Hatchery_Saltwater	Ireland_Hatchery	Domesticated	24.8	3606.708472	0.006876076	142.0880009	0.977007831	26/07/2019	NA	NA	NA	NA	seacages
189	IMG_3253	H18D_1365	Ireland	Hatchery	Saltwater	Ireland_Hatchery_Saltwater	Ireland_Hatchery	Domesticated	27.1	3923.774713	0.006906615	141	0.973832669	26/07/2019	NA	NA	NA	NA	seacages
191	IMG_3255	H18D_1367	Ireland	Hatchery	Saltwater	Ireland_Hatchery_Saltwater	Ireland_Hatchery	Domesticated	22.1	3227.10474	0.006848244	128.015624	0.876682202	26/07/2019	NA	NA	NA	NA	seacages
197	IMG_3261	H18D_1099	Ireland	Hatchery	Saltwater	Ireland_Hatchery_Saltwater	Ireland_Hatchery	Domesticated	24.8	3588.087234	0.006911761	142.411376	0.984313339	26/07/2019	NA	NA	NA	NA	seacages
199	IMG_3265	H18D_1101	Ireland	Hatchery	Saltwater	Ireland_Hatchery_Saltwater	Ireland_Hatchery	Domesticated	20.5	3000.86071	0.006831373	141.5980226	0.967308964	28/07/2019	NA	NA	NA	NA	seacages
215	IMG_3281	H18D_1116	Ireland	Hatchery	Saltwater	Ireland_Hatchery_Saltwater	Ireland_Hatchery	Domesticated	25	3670.119889	0.006811767	136.4441278	0.92942555	29/07/2019	NA	NA	NA	NA	seacages
216	IMG_3295	H18D_1117	Ireland	Hatchery	Saltwater	Ireland_Hatchery_Saltwater	Ireland_Hatchery	Domesticated	24	3250.274142	0.007383993	129.3135724	0.954850453	30/07/2019	NA	NA	NA	NA	seacages
217	IMG_3296	H18D_1118	Ireland	Hatchery	Saltwater	Ireland_Hatchery_Saltwater	Ireland_Hatchery	Domesticated	24	3264.245089	0.007352389	124.3261839	0.914094479	30/07/2019	NA	NA	NA	NA	seacages
218	IMG_3297	H18D_1119	Ireland	Hatchery	Saltwater	Ireland_Hatchery_Saltwater	Ireland_Hatchery	Domesticated	21	2887.795007	0.007271984	128.7633488	0.936365053	30/07/2019	NA	NA	NA	NA	seacages
219	IMG_3298	H18D_1120	Ireland	Hatchery	Saltwater	Ireland_Hatchery_Saltwater	Ireland_Hatchery	Domesticated	22.4	3018.454075	0.007421017	133.6450523	0.991782249	30/07/2019	NA	NA	NA	NA	seacages
226	IMG_3312	H18D_1127	Ireland	Hatchery	Saltwater	Ireland_Hatchery_Saltwater	Ireland_Hatchery	Domesticated	22.2	2869.669842	0.007736082	116.4302366	0.900713808	01/08/2019	NA	NA	NA	NA	seacages
232	IMG_3318	H18D_1133	Ireland	Hatchery	Saltwater	Ireland_Hatchery_Saltwater	Ireland_Hatchery	Domesticated	25.3	3374.607681	0.007497168	131.0152663	0.982243434	02/08/2019	NA	NA	NA	NA	seacages
241	IMG_3327	H18D_1141	Ireland	Hatchery	Saltwater	Ireland_Hatchery_Saltwater	Ireland_Hatchery	Domesticated	23.7	3054.008022	0.007760294	142.126704	1.102945002	03/08/2019	NA	NA	NA	NA	seacages
244	IMG_3330	H18D_1144	Ireland	Hatchery	Saltwater	Ireland_Hatchery_Saltwater	Ireland_Hatchery	Domesticated	23.8	3129.042346	0.007606161	119.4194289	0.908323408	03/08/2019	NA	NA	NA	NA	seacages
245	IMG_3331	H18D_1145	Ireland	Hatchery	Saltwater	Ireland_Hatchery_Saltwater	Ireland_Hatchery	Domesticated	25.3	3013.659569	0.008395109	115.277925	0.967770724	03/08/2019	NA	NA	NA	NA	seacages
0	IMG_4621	C0152	Ireland	Natural	Freshwater	Ireland_Natural_Freshwater	Ireland_Natural	Domesticated	6.035	887.2395392	0.006801996	57.03507693	0.387952378	01/10/2018	Fanad17_28xFanad17_13	NA	NA	NA	River
17	IMG_4656	C0186	Ireland	Natural	Freshwater	Ireland_Natural_Freshwater	Ireland_Natural	Domesticated	5.904	866.0808276	0.006816916	63.00793601	0.429519789	01/10/2018	Fanad17_29xFanad17_14	NA	NA	NA	River
20	IMG_4661	C0190	Ireland	Natural	Freshwater	Ireland_Natural_Freshwater	Ireland_Natural	Domesticated	4.985	726.9938102	0.006857005	48.83646179	0.33487185	01/10/2018	Fanad17_28xFanad17_13	NA	NA	NA	River
29	IMG_4671	C0200	Ireland	Natural	Freshwater	Ireland_Natural_Freshwater	Ireland_Natural	Domesticated	5.231	861.7940589	0.006069896	57.55866572	0.349375094	01/10/2018	Fanad17_24xFanad17_09	NA	NA	NA	River
32	IMG_4675	C0203	Ireland	Natural	Freshwater	Ireland_Natural_Freshwater	Ireland_Natural	Domesticated	4.979	826.1725001	0.006026586	55.00909016	0.331517038	01/10/2018	Fanad17_28xFanad17_13	NA	NA	NA	River
51	IMG_4706	C0233	Ireland	Natural	Freshwater	Ireland_Natural_Freshwater	Ireland_Natural	Domesticated	5.293	899.4248162	0.005884872	54.03702434	0.318000976	01/10/2018	Fanad17_20xFanad17_05	NA	NA	NA	River
63	IMG_4727	C0253	Ireland	Natural	Freshwater	Ireland_Natural_Freshwater	Ireland_Natural	Domesticated	4.923	847.7647079	0.005807036	53	0.307772897	01/10/2018	Fanad17_27xFanad17_12	NA	NA	NA	River
75	IMG_4740	C0267	Ireland	Natural	Freshwater	Ireland_Natural_Freshwater	Ireland_Natural	Domesticated	6.224	1062.544117	0.005857639	75.00666637	0.439361984	01/10/2018	Fanad17_20xFanad17_05	NA	NA	NA	River
76	IMG_4741	C0268	Ireland	Natural	Freshwater	Ireland_Natural_Freshwater	Ireland_Natural	Domesticated	5.631	955.362235	0.005894099	67.00746227	0.394948645	01/10/2018	Fanad17_16xFanad17_02	NA	NA	NA	River
79	IMG_4745	C0272	Ireland	Natural	Freshwater	Ireland_Natural_Freshwater	Ireland_Natural	Domesticated	5.492	917.1575655	0.005988066	72.11102551	0.431805577	01/10/2018	Fanad17_24xFanad17_09	NA	NA	NA	River
80	IMG_4746	C0273	Ireland	Natural	Freshwater	Ireland_Natural_Freshwater	Ireland_Natural	Domesticated	6.232	1050.487982	0.005932481	71	0.421206151	01/10/2018	Fanad17_26xFanad17_11	NA	NA	NA	River
86	IMG_4762	C0286	Ireland	Natural	Freshwater	Ireland_Natural_Freshwater	Ireland_Natural	Domesticated	6.225	1023.00782	0.006084997	68.35934464	0.415966439	01/10/2018	Fanad17_26xFanad17_11	NA	NA	NA	River
101	IMG_4795	C0316	Ireland	Natural	Freshwater	Ireland_Natural_Freshwater	Ireland_Natural	Domesticated	5.207	874.0366125	0.005957416	61.03277808	0.36359767	01/10/2018	NA	NA	NA	NA	River
105	IMG_4805	C0326	Ireland	Natural	Freshwater	Ireland_Natural_Freshwater	Ireland_Natural	Domesticated	6.72	1116.487797	0.006018875	78.05767099	0.46981933	01/10/2018	Fanad17_26xFanad17_11	NA	NA	NA	River
115	IMG_4821	C0342	Ireland	Natural	Freshwater	Ireland_Natural_Freshwater	Ireland_Natural	Domesticated	5.693	858.6995982	0.006629792	62.51399843	0.414454827	01/10/2018	Fanad17_17xFanad17_01	NA	NA	NA	River
118	IMG_4828	C0348	Ireland	Natural	Freshwater	Ireland_Natural_Freshwater	Ireland_Natural	Domesticated	6.007	889.5403307	0.006752926	66.91038783	0.451840896	01/10/2018	Fanad17_17xFanad17_01	NA	NA	NA	River
123	IMG_4835	C0355	Ireland	Natural	Freshwater	Ireland_Natural_Freshwater	Ireland_Natural	Domesticated	5.186	763.2889361	0.006794282	52.0096145	0.353367969	01/10/2018	Fanad17_28xFanad17_13	NA	NA	NA	River
126	IMG_4839	C0359	Ireland	Natural	Freshwater	Ireland_Natural_Freshwater	Ireland_Natural	Domesticated	4.975	753.544292	0.006602133	53.08483776	0.350473185	01/10/2018	Fanad17_19xFanad17_04	NA	NA	NA	River
133	IMG_4848	C0368	Ireland	Natural	Freshwater	Ireland_Natural_Freshwater	Ireland_Natural	Domesticated	4.697	696.0524406	0.006748055	44.14748011	0.297909614	01/10/2018	Fanad17_21xFanad17_06	NA	NA	NA	River
151	IMG_4876	C0395	Ireland	Natural	Freshwater	Ireland_Natural_Freshwater	Ireland_Natural	Domesticated	6.09	919.3399806	0.006624318	59.00847397	0.390890872	01/10/2018	Fanad17_26xFanad17_11	NA	NA	NA	River
152	IMG_4880	C0399	Ireland	Natural	Freshwater	Ireland_Natural_Freshwater	Ireland_Natural	Domesticated	5.19	773.2586889	0.006711855	54.00925847	0.362502298	01/10/2018	Fanad17_20xFanad17_05	NA	NA	NA	River
155	IMG_4889	C0408	Ireland	Natural	Freshwater	Ireland_Natural_Freshwater	Ireland_Natural	Domesticated	5.974	894.094514	0.00668162	63.19810124	0.422265712	01/10/2018	Fanad17_28xFanad17_13	NA	NA	NA	River
160	IMG_4902	C0418	Ireland	Natural	Freshwater	Ireland_Natural_Freshwater	Ireland_Natural	Domesticated	5.577	831.2189844	0.006709423	58.07753438	0.389666761	01/10/2018	Fanad17_28xFanad17_13	NA	NA	NA	River
162	IMG_4912	C0422	Ireland	Natural	Freshwater	Ireland_Natural_Freshwater	Ireland_Natural	Domesticated	5.764	1220.163923	0.004723955	79.0253124	0.373312054	02/10/2018	Fanad17_26xFanad17_11	NA	NA	NA	River
165	IMG_4918	C0429	Ireland	Natural	Freshwater	Ireland_Natural_Freshwater	Ireland_Natural	Domesticated	5.042	732.5742283	0.006882579	50.03998401	0.344404143	02/10/2018	Fanad17_25xFanad17_10	NA	NA	NA	River
174	IMG_4933	C0442	Ireland	Natural	Freshwater	Ireland_Natural_Freshwater	Ireland_Natural	Domesticated	5.036	729.3627355	0.006904658	47.04253395	0.324812592	02/10/2018	Fanad17_28xFanad17_13	NA	NA	NA	River
175	IMG_4934	C0443	Ireland	Natural	Freshwater	Ireland_Natural_Freshwater	Ireland_Natural	Domesticated	4.988	727.1595423	0.006859568	41.77319715	0.286546068	02/10/2018	Fanad17_28xFanad17_13	NA	NA	NA	River
176	IMG_4935	C0444	Ireland	Natural	Freshwater	Ireland_Natural_Freshwater	Ireland_Natural	Domesticated	4.766	684.2879511	0.006964904	39.45883931	0.274827034	02/10/2018	Fanad17_16xFanad17_02	NA	NA	NA	River
178	IMG_4940	C0448	Ireland	Natural	Freshwater	Ireland_Natural_Freshwater	Ireland_Natural	Domesticated	5.554	814.6588243	0.006817578	56.88585061	0.387823718	02/10/2018	Fanad17_23xFanad17_08	NA	NA	NA	River
184	IMG_4947	C0455	Ireland	Natural	Freshwater	Ireland_Natural_Freshwater	Ireland_Natural	Domesticated	5.821	850.8489878	0.006841402	55.73149917	0.381281592	02/10/2018	Fanad17_29xFanad17_14	NA	NA	NA	River
185	IMG_4949	C0457	Ireland	Natural	Freshwater	Ireland_Natural_Freshwater	Ireland_Natural	Domesticated	6.093	885.69182	0.006879368	69.0651866	0.475124837	02/10/2018	Fanad17_21xFanad17_06	NA	NA	NA	River
188	IMG_4952	C0460	Ireland	Natural	Freshwater	Ireland_Natural_Freshwater	Ireland_Natural	Domesticated	5.105	737.7648677	0.006919549	53.36665626	0.369273182	02/10/2018	Fanad17_26xFanad17_11	NA	NA	NA	River
189	IMG_4953	C0461	Ireland	Natural	Freshwater	Ireland_Natural_Freshwater	Ireland_Natural	Domesticated	6.158	891.9669276	0.006903843	55.10898293	0.380463789	02/10/2018	Fanad17_29xFanad17_14	NA	NA	NA	River
190	IMG_4954	C0462	Ireland	Natural	Freshwater	Ireland_Natural_Freshwater	Ireland_Natural	Domesticated	4.942	727.3692322	0.006794348	42.44997055	0.288419891	02/10/2018	Fanad17_16xFanad17_02	NA	NA	NA	River
193	IMG_4959	C0467	Ireland	Natural	Freshwater	Ireland_Natural_Freshwater	Ireland_Natural	Domesticated	4.946	722.7087934	0.006843697	55.03635162	0.376652114	02/10/2018	Fanad17_22xFanad17_07	NA	NA	NA	River
196	IMG_4963	C0471	Ireland	Natural	Freshwater	Ireland_Natural_Freshwater	Ireland_Natural	Domesticated	6.055	890.0022472	0.006803354	57.00877125	0.38785083	02/10/2018	Fanad17_25xFanad17_10	NA	NA	NA	River
198	IMG_4970	C0477	Ireland	Natural	Freshwater	Ireland_Natural_Freshwater	Ireland_Natural	Domesticated	5.742	840.9518417	0.006827977	53	0.361882792	02/10/2018	Fanad17_25xFanad17_10	NA	NA	NA	River
199	IMG_4972	C0479	Ireland	Natural	Freshwater	Ireland_Natural_Freshwater	Ireland_Natural	Domesticated	5.957	867.0051903	0.006870778	57.218878	0.393138196	02/10/2018	Fanad17_26xFanad17_11	NA	NA	NA	River
200	IMG_4973	C0480	Ireland	Natural	Freshwater	Ireland_Natural_Freshwater	Ireland_Natural	Domesticated	5.357	781.3097977	0.006856435	63	0.431955418	02/10/2018	Fanad17_28xFanad17_13	NA	NA	NA	River
203	IMG_4976	C0483	Ireland	Natural	Freshwater	Ireland_Natural_Freshwater	Ireland_Natural	Domesticated	5.404	783.3013469	0.006899005	56.08921465	0.386959779	02/10/2018	Fanad17_20xFanad17_05	NA	NA	NA	River
204	IMG_4977	C0484	Ireland	Natural	Freshwater	Ireland_Natural_Freshwater	Ireland_Natural	Domesticated	5.17	735.1530453	0.007032549	57.14017851	0.40184112	02/10/2018	Fanad17_29xFanad17_14	NA	NA	NA	River
230	IMG_5008	C0513	Ireland	Natural	Freshwater	Ireland_Natural_Freshwater	Ireland_Natural	Domesticated	5.446	792.7729814	0.006869558	60.03332408	0.412402403	02/10/2018	Fanad17_24xFanad17_09	NA	NA	NA	River
254	IMG_5036	C0525	Ireland	Natural	Freshwater	Ireland_Natural_Freshwater	Ireland_Natural	Domesticated	5.915	849.3980221	0.006963755	64.00781202	0.445734742	02/10/2018	Fanad17_22xFanad17_07	NA	NA	NA	River
263	IMG_5052	C0551	Ireland	Natural	Freshwater	Ireland_Natural_Freshwater	Ireland_Natural	Domesticated	5.943	878.0569458	0.006768354	61.03277808	0.413091431	02/10/2018	Fanad17_28xFanad17_13	NA	NA	NA	River
284	IMG_5080	C0574	Ireland	Natural	Freshwater	Ireland_Natural_Freshwater	Ireland_Natural	Domesticated	6.672	971.5271484	0.006867538	63.03173804	0.432872882	02/10/2018	Fanad17_18xFanad17_03	NA	NA	NA	River
291	IMG_5091	C0582	Ireland	Natural	Freshwater	Ireland_Natural_Freshwater	Ireland_Natural	Domesticated	5.399	782.6237921	0.006898589	57.87054518	0.399225115	02/10/2018	Fanad17_28xFanad17_13	NA	NA	NA	River
293	IMG_5094	C0584	Ireland	Natural	Freshwater	Ireland_Natural_Freshwater	Ireland_Natural	Domesticated	5.802	843.4245669	0.006879098	58	0.398987667	02/10/2018	Fanad17_26xFanad17_11	NA	NA	NA	River
295	IMG_5098	C0588	Ireland	Natural	Freshwater	Ireland_Natural_Freshwater	Ireland_Natural	Domesticated	5.161	746.0060321	0.006918175	55.00909016	0.380562492	02/10/2018	Fanad17_17xFanad17_01	NA	NA	NA	River
302	IMG_5105	C0593	Ireland	Natural	Freshwater	Ireland_Natural_Freshwater	Ireland_Natural	Domesticated	6.93	1019.024043	0.006800625	68.02940541	0.46264245	02/10/2018	Fanad17_29xFanad17_14	NA	NA	NA	River
309	IMG_5115	C0602	Ireland	Natural	Freshwater	Ireland_Natural_Freshwater	Ireland_Natural	Domesticated	5.441	790.0632886	0.00688679	54.58937626	0.375945574	02/10/2018	Fanad17_23xFanad17_08	NA	NA	NA	River
311	IMG_5118	C0605	Ireland	Natural	Freshwater	Ireland_Natural_Freshwater	Ireland_Natural	Domesticated	5.972	875.0091428	0.006825072	52.03844733	0.355166126	02/10/2018	Fanad17_26xFanad17_11	NA	NA	NA	River
324	IMG_5145	C0626	Ireland	Natural	Freshwater	Ireland_Natural_Freshwater	Ireland_Natural	Domesticated	5.412	781.5382268	0.006924805	50.15974482	0.347346463	02/10/2018	Fanad17_17xFanad17_01	NA	NA	NA	River
326	IMG_5148	C0629	Ireland	Natural	Freshwater	Ireland_Natural_Freshwater	Ireland_Natural	Domesticated	6.048	894.0274045	0.006764893	58.07753438	0.392888323	02/10/2018	Fanad17_22xFanad17_07	NA	NA	NA	River
336	IMG_5164	C0644	Ireland	Natural	Freshwater	Ireland_Natural_Freshwater	Ireland_Natural	Domesticated	5.372	787.0635298	0.00682537	55.03635162	0.375643477	02/10/2018	Fanad17_19xFanad17_04	NA	NA	NA	River
339	IMG_5167	C0647	Ireland	Natural	Freshwater	Ireland_Natural_Freshwater	Ireland_Natural	Domesticated	5.279	754.1704051	0.006999744	55.00909016	0.385049566	02/10/2018	Fanad17_28xFanad17_13	NA	NA	NA	River
342	IMG_5170	C0650	Ireland	Natural	Freshwater	Ireland_Natural_Freshwater	Ireland_Natural	Domesticated	5.542	790.228448	0.007013162	58.07753438	0.407307148	02/10/2018	Fanad17_23xFanad17_08	NA	NA	NA	River
343	IMG_5171	C0651	Ireland	Natural	Freshwater	Ireland_Natural_Freshwater	Ireland_Natural	Domesticated	6.135	885.9960497	0.00692441	61.07372594	0.422899525	02/10/2018	Fanad17_26xFanad17_11	NA	NA	NA	River
344	IMG_5172	C0652	Ireland	Natural	Freshwater	Ireland_Natural_Freshwater	Ireland_Natural	Domesticated	6.343	932.0225319	0.006805629	62.20128616	0.423318906	02/10/2018	Fanad17_17xFanad17_01	NA	NA	NA	River
345	IMG_5173	C0653	Ireland	Natural	Freshwater	Ireland_Natural_Freshwater	Ireland_Natural	Domesticated	5.944	870.4504581	0.006828648	62	0.423376192	02/10/2018	Fanad17_26xFanad17_11	NA	NA	NA	River
346	IMG_5174	C0654	Ireland	Natural	Freshwater	Ireland_Natural_Freshwater	Ireland_Natural	Domesticated	5.603	819.9835364	0.006833064	50.24937811	0.343357218	02/10/2018	Fanad17_17xFanad17_01	NA	NA	NA	River
355	IMG_5183	C0662	Ireland	Natural	Freshwater	Ireland_Natural_Freshwater	Ireland_Natural	Domesticated	6.027	889.0275586	0.006779317	57.03507693	0.38665889	02/10/2018	Fanad17_20xFanad17_05	NA	NA	NA	River
549	IMG_9099	S701	Norway	Hatchery	Saltwater	Norway_Hatchery_Saltwater	Norway_Hatchery	Domesticated.BC	59.7	4306.037622	0.013864254	107.0046728	1.48353998	04/05/2018	F2-YC2_56	Mowi	Hybr	male	3. BANGOR 1
770	IMG_9625	S919	Norway	Hatchery	Saltwater	Norway_Hatchery_Saltwater	Norway_Hatchery	Domesticated.BC	59.3	1686.896855	0.035153305	44.04543109	1.548342482	04/05/2018	F2-YC2_56	Mowi	Hybr	male	4. BANGOR 3
119	IMG_7929	S279	Norway	Hatchery	Saltwater	Norway_Hatchery_Saltwater	Norway_Hatchery	Domesticated.BC	58	4294.033302	0.013507115	124.0040322	1.674936676	02/05/2018	F2-YC2_85	Hybr	Mowi	male	4. BANGOR 3
86	IMG_0230	S1140	Norway	Hatchery	Saltwater	Norway_Hatchery_Saltwater	Norway_Hatchery	Domesticated.BC	55.5	4910.0389	0.011303373	115.2128465	1.302293752	04/05/2018	F2-YC2_56	Mowi	Hybr	male	4. BANGOR 3
247	IMG_8309	S409	Norway	Hatchery	Saltwater	Norway_Hatchery_Saltwater	Norway_Hatchery	Domesticated.BC	55.2	1718.615722	0.032118873	48.09365863	1.544714111	03/05/2018	F2-YC2_85	Hybr	Mowi	male	4. BANGOR 3
777	IMG_9649	S928	Norway	Hatchery	Saltwater	Norway_Hatchery_Saltwater	Norway_Hatchery	Domesticated.BC	55.2	4837.387415	0.011411118	117.2731853	1.33821819	04/05/2018	F2-YC2_56	Mowi	Hybr	female	4. BANGOR 3
5	IMG_0018	S1059	Norway	Hatchery	Saltwater	Norway_Hatchery_Saltwater	Norway_Hatchery	Domesticated.BC	55	4804.413075	0.011447808	120.503112	1.379496529	04/05/2018	F2-YC2_4	Hybr	Mowi	female	4. BANGOR 3
254	IMG_8330	S415	Norway	Hatchery	Saltwater	Norway_Hatchery_Saltwater	Norway_Hatchery	Domesticated.BC	55	1713.915109	0.032090271	39.20459157	1.258085961	03/05/2018	F2-YC2_31	Hybr	Mowi	female	4. BANGOR 3
59	IMG_0153	S1113	Norway	Hatchery	Saltwater	Norway_Hatchery_Saltwater	Norway_Hatchery	Domesticated.BC	53.9	4740.942206	0.011369048	113.0176977	1.284903642	04/05/2018	F2-YC2_31	Hybr	Mowi	female	4. BANGOR 3
12	IMG_0039	S1066	Norway	Hatchery	Saltwater	Norway_Hatchery_Saltwater	Norway_Hatchery	Domesticated.BC	53.8	4718.159069	0.011402752	110.0727032	1.255131789	04/05/2018	F2-YC2_11	Mowi	Hybr	NA	4. BANGOR 3
711	IMG_9494	S860	Norway	Hatchery	Saltwater	Norway_Hatchery_Saltwater	Norway_Hatchery	Domesticated.BC	53.8	4690.971968	0.011468839	115	1.31891643	04/05/2018	F2-YC2_31	Hybr	Mowi	male	4. BANGOR 3
92	IMG_0250	S1146	Norway	Hatchery	Saltwater	Norway_Hatchery_Saltwater	Norway_Hatchery	Domesticated.BC	53.6	4643.654811	0.011542632	109.0412766	1.258623361	04/05/2018	F2-YC2_31	Hybr	Mowi	female	4. BANGOR 3
478	IMG_8936	S632	Norway	Hatchery	Saltwater	Norway_Hatchery_Saltwater	Norway_Hatchery	Domesticated.BC	53.5	4698.20785	0.011387321	115.1564154	1.311323045	04/05/2018	F2-YC2_31	Hybr	Mowi	female	3. BANGOR 1
614	IMG_9242	S763	Norway	Hatchery	Saltwater	Norway_Hatchery_Saltwater	Norway_Hatchery	Domesticated.BC	53.5	4676.51259	0.011440149	111.2205017	1.272379092	04/05/2018	F2-YC2_56	Mowi	Hybr	male	3. BANGOR 1
227	IMG_8243	S389	Norway	Hatchery	Saltwater	Norway_Hatchery_Saltwater	Norway_Hatchery	Domesticated.BC	53.3	1634.764815	0.032604078	41.01219331	1.337164761	03/05/2018	F2-YC2_4	Hybr	Mowi	female	4. BANGOR 3
794	IMG_9691	S945	Norway	Hatchery	Saltwater	Norway_Hatchery_Saltwater	Norway_Hatchery	Domesticated.BC	53.2	4659.319478	0.011417976	125.1958466	1.429483226	04/05/2018	F2-YC2_31	Hybr	Mowi	female	4. BANGOR 3
23	IMG_0062	S1076	Norway	Hatchery	Saltwater	Norway_Hatchery_Saltwater	Norway_Hatchery	Domesticated.BC	53	4677.718782	0.011330309	116.068945	1.315097032	04/05/2018	F2-YC2_11	Mowi	Hybr	male	4. BANGOR 3
491	IMG_8965	S645	Norway	Hatchery	Saltwater	Norway_Hatchery_Saltwater	Norway_Hatchery	Domesticated.BC	53	4608.106987	0.011501469	114.0394669	1.311621402	04/05/2018	F2-YC2_4	Hybr	Mowi	female	3. BANGOR 1
498	IMG_8983	S651	Norway	Hatchery	Saltwater	Norway_Hatchery_Saltwater	Norway_Hatchery	Domesticated.BC	53	4636.141715	0.01143192	113.0176977	1.29200925	04/05/2018	F2-YC2_56	Mowi	Hybr	male	3. BANGOR 1
743	IMG_9567	S892	Norway	Hatchery	Saltwater	Norway_Hatchery_Saltwater	Norway_Hatchery	Domesticated.BC	53	4637.044317	0.011429695	124.3261839	1.421010302	04/05/2018	F2-YC2_85	Hybr	Mowi	male	4. BANGOR 3
757	IMG_9596	S906	Norway	Hatchery	Saltwater	Norway_Hatchery_Saltwater	Norway_Hatchery	Domesticated.BC	53	4631.012092	0.011444583	119.3398508	1.365794769	04/05/2018	F2-YC2_4	Hybr	Mowi	female	4. BANGOR 3
876	IMG_9927	S1026	Norway	Hatchery	Saltwater	Norway_Hatchery_Saltwater	Norway_Hatchery	Domesticated.BC	53	4671.94574	0.01134431	111	1.259218392	04/05/2018	F2-YC2_56	Mowi	Hybr	male	4. BANGOR 3
394	IMG_8705	S548	Norway	Hatchery	Saltwater	Norway_Hatchery_Saltwater	Norway_Hatchery	Domesticated.BC	52.8	5086.438636	0.010380544	123.259888	1.279504689	04/05/2018	F2-YC2_31	Hybr	Mowi	male	3. BANGOR 1
702	IMG_9469	S851	Norway	Hatchery	Saltwater	Norway_Hatchery_Saltwater	Norway_Hatchery	Domesticated.BC	52.8	4609.765395	0.011453945	114.2147101	1.308209025	04/05/2018	F2-YC2_56	Mowi	Hybr	female	4. BANGOR 3
158	IMG_8023	S320	Norway	Hatchery	Saltwater	Norway_Hatchery_Saltwater	Norway_Hatchery	Domesticated.BC	52.5	1606.011831	0.032689672	37.21558813	1.21656537	02/05/2018	F2-YC2_85	Hybr	Mowi	male	4. BANGOR 3
481	IMG_8942	S635	Norway	Hatchery	Saltwater	Norway_Hatchery_Saltwater	Norway_Hatchery	Domesticated.BC	52.3	4570.707604	0.01144243	118.0169479	1.350400618	04/05/2018	F2-YC2_38	Mowi	Hybr	female	3. BANGOR 1
707	IMG_9480	S856	Norway	Hatchery	Saltwater	Norway_Hatchery_Saltwater	Norway_Hatchery	Domesticated.BC	52.3	4593.39983	0.011385902	109.0412766	1.241533282	04/05/2018	F2-YC2_4	Hybr	Mowi	female	4. BANGOR 3
27	IMG_0073	S1080	Norway	Hatchery	Saltwater	Norway_Hatchery_Saltwater	Norway_Hatchery	Domesticated.BC	52	4568.23872	0.011382943	106.0188662	1.206806689	04/05/2018	F2-YC2_31	Hybr	Mowi	male	4. BANGOR 3
649	IMG_9346	S798	Norway	Hatchery	Saltwater	Norway_Hatchery_Saltwater	Norway_Hatchery	Domesticated.BC	52	4520.338483	0.011503563	125.015999	1.438129461	04/05/2018	F2-YC2_85	Hybr	Mowi	male	4. BANGOR 3
858	IMG_9878	S1008	Norway	Hatchery	Saltwater	Norway_Hatchery_Saltwater	Norway_Hatchery	Domesticated.BC	52	4582.149386	0.011348386	105.0190459	1.191796672	04/05/2018	F2-YC2_31	Hybr	Mowi	female	4. BANGOR 3
878	IMG_9933	S1028	Norway	Hatchery	Saltwater	Norway_Hatchery_Saltwater	Norway_Hatchery	Domesticated.BC	51.5	4550.967919	0.011316274	109.0733698	1.23430414	04/05/2018	F2-YC2_4	Hybr	Mowi	male	4. BANGOR 3
268	IMG_8376	S429	Norway	Hatchery	Saltwater	Norway_Hatchery_Saltwater	Norway_Hatchery	Domesticated.BC	51.3	1586.501182	0.032335305	42.04759208	1.359621725	03/05/2018	F2-YC2_56	Mowi	Hybr	female	4. BANGOR 3
45	IMG_0118	S1099	Norway	Hatchery	Saltwater	Norway_Hatchery_Saltwater	Norway_Hatchery	Domesticated.BC	51.2	4520.000996	0.011327431	111.0180166	1.257548937	04/05/2018	F2-YC2_85	Hybr	Mowi	male	4. BANGOR 3
559	IMG_9119	S711	Norway	Hatchery	Saltwater	Norway_Hatchery_Saltwater	Norway_Hatchery	Domesticated.BC	51.2	4479.478764	0.011429901	117.0170928	1.337493817	04/05/2018	F2-YC2_56	Mowi	Hybr	male	3. BANGOR 1
857	IMG_9876	S1007	Norway	Hatchery	Saltwater	Norway_Hatchery_Saltwater	Norway_Hatchery	Domesticated.BC	51.2	4427.115652	0.011565092	123.004065	1.422553333	04/05/2018	F2-YC2_4	Hybr	Mowi	male	4. BANGOR 3
244	IMG_8301	S406	Norway	Hatchery	Saltwater	Norway_Hatchery_Saltwater	Norway_Hatchery	Domesticated.BC	51.1	1592.09359	0.032096103	36.05551275	1.157241454	03/05/2018	F2-YC2_38	Mowi	Hybr	male	4. BANGOR 3
469	IMG_8917	S623	Norway	Hatchery	Saltwater	Norway_Hatchery_Saltwater	Norway_Hatchery	Domesticated.BC	51.1	4505.679194	0.011341242	114.0175425	1.293100589	04/05/2018	F2-YC2_85	Hybr	Mowi	male	3. BANGOR 1
550	IMG_9101	S702	Norway	Hatchery	Saltwater	Norway_Hatchery_Saltwater	Norway_Hatchery	Domesticated.BC	51.1	4501.088868	0.011352809	110.2905254	1.252107215	04/05/2018	F2-YC2_56	Mowi	Hybr	male	3. BANGOR 1
748	IMG_9578	S897	Norway	Hatchery	Saltwater	Norway_Hatchery_Saltwater	Norway_Hatchery	Domesticated.BC	51.1	4484.579133	0.011394603	116.3486141	1.325746297	04/05/2018	F2-YC2_4	Hybr	Mowi	female	4. BANGOR 3
153	IMG_8010	S315	Norway	Hatchery	Saltwater	Norway_Hatchery_Saltwater	Norway_Hatchery	Domesticated.BC	51	4536.215383	0.011242852	118.0169479	1.326847126	02/05/2018	F2-YC2_85	Hybr	Mowi	female	4. BANGOR 3
258	IMG_8345	S419	Norway	Hatchery	Saltwater	Norway_Hatchery_Saltwater	Norway_Hatchery	Domesticated.BC	51	1568.232445	0.032520689	50.24937811	1.63414441	03/05/2018	F2-YC2_4	Hybr	Mowi	male	4. BANGOR 3
536	IMG_9065	S688	Norway	Hatchery	Saltwater	Norway_Hatchery_Saltwater	Norway_Hatchery	Domesticated.BC	51	4501.136301	0.011330472	119.1049957	1.34951585	04/05/2018	F2-YC2_31	Hybr	Mowi	male	3. BANGOR 1
664	IMG_9381	S813	Norway	Hatchery	Saltwater	Norway_Hatchery_Saltwater	Norway_Hatchery	Domesticated.BC	51	4441.448975	0.011482739	113.0707743	1.298362206	04/05/2018	F2-YC2_4	Hybr	Mowi	male	4. BANGOR 3
694	IMG_9447	S843	Norway	Hatchery	Saltwater	Norway_Hatchery_Saltwater	Norway_Hatchery	Domesticated.BC	51	4465.352506	0.011421271	105	1.19923343	04/05/2018	F2-YC2_31	Hybr	Mowi	female	4. BANGOR 3
721	IMG_9519	S870	Norway	Hatchery	Saltwater	Norway_Hatchery_Saltwater	Norway_Hatchery	Domesticated.BC	51	4422.547908	0.011531814	111	1.280031357	04/05/2018	F2-YC2_56	Mowi	Hybr	male	4. BANGOR 3
839	IMG_9829	S989	Norway	Hatchery	Saltwater	Norway_Hatchery_Saltwater	Norway_Hatchery	Domesticated.BC	51	4488.299567	0.011362878	131.1868896	1.49066061	04/05/2018	F2-YC2_56	Mowi	Hybr	male	4. BANGOR 3
880	IMG_9937	S1030	Norway	Hatchery	Saltwater	Norway_Hatchery_Saltwater	Norway_Hatchery	Domesticated.BC	51	4499.337062	0.011335003	109.0183471	1.235723313	04/05/2018	F2-YC2_31	Hybr	Mowi	female	4. BANGOR 3
177	IMG_8085	S338	Norway	Hatchery	Saltwater	Norway_Hatchery_Saltwater	Norway_Hatchery	Domesticated.BC	50.9	1585.472169	0.032104001	40.01249805	1.284561275	03/05/2018	F2-YC2_31	Hybr	Mowi	male	3. BANGOR 1
291	IMG_8433	S451	Norway	Hatchery	Saltwater	Norway_Hatchery_Saltwater	Norway_Hatchery	Domesticated.BC	50.8	1557.610991	0.032614048	40.11234224	1.308225865	03/05/2018	F2-YC2_56	Mowi	Hybr	female	3. BANGOR 1
300	IMG_8461	S460	Norway	Hatchery	Saltwater	Norway_Hatchery_Saltwater	Norway_Hatchery	Domesticated.BC	50.6	1563.396623	0.032365427	42	1.359347954	03/05/2018	F2-YC2_11	Mowi	Hybr	female	3. BANGOR 1
128	IMG_7951	S288	Norway	Hatchery	Saltwater	Norway_Hatchery_Saltwater	Norway_Hatchery	Domesticated.BC	50.5	4504.99101	0.011209789	124.1007655	1.391143433	02/05/2018	F2-YC2_4	Hybr	Mowi	female	4. BANGOR 3
896	IMG_9984	S1046	Norway	Hatchery	Saltwater	Norway_Hatchery_Saltwater	Norway_Hatchery	Domesticated.BC	50.5	4442.65011	0.011367089	104.0432602	1.182669017	04/05/2018	F2-YC2_4	Hybr	Mowi	female	4. BANGOR 3
179	IMG_8093	S340	Norway	Hatchery	Saltwater	Norway_Hatchery_Saltwater	Norway_Hatchery	Domesticated.BC	50.3	1574.182963	0.031953084	40.11234224	1.28171303	03/05/2018	F2-YC2_4	Hybr	Mowi	male	3. BANGOR 1
141	IMG_7980	S301	Norway	Hatchery	Saltwater	Norway_Hatchery_Saltwater	Norway_Hatchery	Domesticated.BC	50.2	4443.324994	0.011297846	114.2147101	1.290380167	02/05/2018	F2-YC2_4	Hybr	Mowi	female	4. BANGOR 3
196	IMG_8142	S357	Norway	Hatchery	Saltwater	Norway_Hatchery_Saltwater	Norway_Hatchery	Domesticated.BC	50.2	1550.465736	0.032377368	37.21558813	1.204942799	03/05/2018	F2-YC2_56	Mowi	Hybr	male	3. BANGOR 1
843	IMG_9840	S993	Norway	Hatchery	Saltwater	Norway_Hatchery_Saltwater	Norway_Hatchery	Domesticated.BC	50.2	4441.0814	0.011303553	108.0185169	1.220993056	04/05/2018	F2-YC2_11	Mowi	Hybr	male	4. BANGOR 3
466	IMG_8911	S620	Norway	Hatchery	Saltwater	Norway_Hatchery_Saltwater	Norway_Hatchery	Domesticated.BC	50.1	4373.712039	0.011454801	107.01869	1.225877772	04/05/2018	F2-YC2_56	Mowi	Hybr	female	3. BANGOR 1
144	IMG_7992	S306	Norway	Hatchery	Saltwater	Norway_Hatchery_Saltwater	Norway_Hatchery	Domesticated.BC	50	4458.513205	0.011214501	127.8827588	1.434141304	02/05/2018	F2-YC2_11	Mowi	Hybr	male	4. BANGOR 3
261	IMG_8354	S422	Norway	Hatchery	Saltwater	Norway_Hatchery_Saltwater	Norway_Hatchery	Domesticated.BC	50	4692.88504	0.010654427	116.5203845	1.241457904	03/05/2018	F2-YC2_31	Hybr	Mowi	male	4. BANGOR 3
331	IMG_8548	S490	Norway	Hatchery	Saltwater	Norway_Hatchery_Saltwater	Norway_Hatchery	Domesticated.BC	50	4697.373734	0.010644246	109.4577544	1.165095228	04/05/2018	F2-YC2_31	Hybr	Mowi	male	3. BANGOR 1
672	IMG_9397	S821	Norway	Hatchery	Saltwater	Norway_Hatchery_Saltwater	Norway_Hatchery	Domesticated.BC	50	4297.408056	0.01163492	120.1041215	1.397401875	04/05/2018	F2-YC2_56	Mowi	Hybr	female	4. BANGOR 3
767	IMG_9618	S916	Norway	Hatchery	Saltwater	Norway_Hatchery_Saltwater	Norway_Hatchery	Domesticated.BC	50	4350.195053	0.011493737	106.0424443	1.218824018	04/05/2018	F2-YC2_85	Hybr	Mowi	female	4. BANGOR 3
21	IMG_0057	S1074	Norway	Hatchery	Saltwater	Norway_Hatchery_Saltwater	Norway_Hatchery	Domesticated.BC	49.8	4395.806183	0.01132898	105.3043209	1.192990537	04/05/2018	F2-YC2_31	Hybr	Mowi	female	4. BANGOR 3
393	IMG_8701	S547	Norway	Hatchery	Saltwater	Norway_Hatchery_Saltwater	Norway_Hatchery	Domesticated.BC	49.8	4902.671211	0.010157728	130.0615239	1.321129566	04/05/2018	F2-YC2_85	Hybr	Mowi	female	3. BANGOR 1
535	IMG_9063	S687	Norway	Hatchery	Saltwater	Norway_Hatchery_Saltwater	Norway_Hatchery	Domesticated.BC	49.5	4362.50043	0.011346704	114.437756	1.298491315	04/05/2018	F2-YC2_11	Mowi	Hybr	NA	3. BANGOR 1
633	IMG_9297	S781	Norway	Hatchery	Saltwater	Norway_Hatchery_Saltwater	Norway_Hatchery	Domesticated.BC	49.5	4302.417576	0.011505159	113.8639539	1.310022939	04/05/2018	F2-YC2_11	Mowi	Hybr	female	4. BANGOR 3
718	IMG_9513	S867	Norway	Hatchery	Saltwater	Norway_Hatchery_Saltwater	Norway_Hatchery	Domesticated.BC	49.5	4307.137913	0.011492551	108.1156788	1.242524899	04/05/2018	F2-YC2_31	Hybr	Mowi	female	4. BANGOR 3
859	IMG_9881	S1009	Norway	Hatchery	Saltwater	Norway_Hatchery_Saltwater	Norway_Hatchery	Domesticated.BC	49.5	4355.058209	0.011366094	117.0170928	1.33002725	04/05/2018	F2-YC2_11	Mowi	Hybr	male	4. BANGOR 3
901	IMG_9994	S1051	Norway	Hatchery	Saltwater	Norway_Hatchery_Saltwater	Norway_Hatchery	Domesticated.BC	49.5	4376.173785	0.011311251	104.019229	1.176587606	04/05/2018	F2-YC2_11	Mowi	Hybr	NA	4. BANGOR 3
618	IMG_9250	S767	Norway	Hatchery	Saltwater	Norway_Hatchery_Saltwater	Norway_Hatchery	Domesticated.BC	49.1	4277.55865	0.01147851	114.1577855	1.310361289	04/05/2018	F2-YC2_38	Mowi	Hybr	male	4. BANGOR 3
842	IMG_9836	S992	Norway	Hatchery	Saltwater	Norway_Hatchery_Saltwater	Norway_Hatchery	Domesticated.BC	49.1	4321.83387	0.011360918	115.0695442	1.30729565	04/05/2018	F2-YC2_85	Hybr	Mowi	female	4. BANGOR 3
130	IMG_7955	S290	Norway	Hatchery	Saltwater	Norway_Hatchery_Saltwater	Norway_Hatchery	Domesticated.BC	49	4344.200847	0.011279405	118.5116028	1.336740345	02/05/2018	F2-YC2_11	Mowi	Hybr	male	4. BANGOR 3
451	IMG_8880	S605	Norway	Hatchery	Saltwater	Norway_Hatchery_Saltwater	Norway_Hatchery	Domesticated.BC	48.7	4256.720099	0.011440733	102	1.166954811	04/05/2018	F2-YC2_56	Mowi	Hybr	female	3. BANGOR 1
403	IMG_8734	S557	Norway	Hatchery	Saltwater	Norway_Hatchery_Saltwater	Norway_Hatchery	Domesticated.BC	48.6	4725.194705	0.01028529	123.1462545	1.266594996	04/05/2018	F2-YC2_38	Mowi	Hybr	female	3. BANGOR 1
204	IMG_8168	S365	Norway	Hatchery	Saltwater	Norway_Hatchery_Saltwater	Norway_Hatchery	Domesticated.BC	48.5	1505.505231	0.032215099	38.05259518	1.225868119	03/05/2018	F2-YC2_85	Hybr	Mowi	male	3. BANGOR 1
410	IMG_8758	S564	Norway	Hatchery	Saltwater	Norway_Hatchery_Saltwater	Norway_Hatchery	Domesticated.BC	48.5	4748.734568	0.010213247	128.1405478	1.30873109	04/05/2018	F2-YC2_4	Hybr	Mowi	male	3. BANGOR 1
467	IMG_8913	S621	Norway	Hatchery	Saltwater	Norway_Hatchery_Saltwater	Norway_Hatchery	Domesticated.BC	48.5	4229.546666	0.01146695	109.2245394	1.252472328	04/05/2018	F2-YC2_38	Mowi	Hybr	female	3. BANGOR 1
813	IMG_9754	S964	Norway	Hatchery	Saltwater	Norway_Hatchery_Saltwater	Norway_Hatchery	Domesticated.BC	48.5	4243.078717	0.01143038	109.2245394	1.248477936	04/05/2018	F2-YC2_85	Hybr	Mowi	male	4. BANGOR 3
213	IMG_8197	S374	Norway	Hatchery	Saltwater	Norway_Hatchery_Saltwater	Norway_Hatchery	Domesticated.BC	48.4	4548.851284	0.010640049	119.2686044	1.26902378	03/05/2018	F2-YC2_31	Hybr	Mowi	female	4. BANGOR 3
348	IMG_8600	S507	Norway	Hatchery	Saltwater	Norway_Hatchery_Saltwater	Norway_Hatchery	Domesticated.BC	48.2	4512.649444	0.010681087	116.1077086	1.240156503	04/05/2018	F2-YC2_11	Mowi	Hybr	male	3. BANGOR 1
223	IMG_8225	S384	Norway	Hatchery	Saltwater	Norway_Hatchery_Saltwater	Norway_Hatchery	Domesticated.BC	48.1	4520.786878	0.010639741	115.1564154	1.225234396	03/05/2018	F2-YC2_31	Hybr	Mowi	male	4. BANGOR 3
740	IMG_9561	S889	Norway	Hatchery	Saltwater	Norway_Hatchery_Saltwater	Norway_Hatchery	Domesticated.BC	48.1	4189.794506	0.011480277	128.015624	1.469654778	04/05/2018	F2-YC2_38	Mowi	Hybr	male	4. BANGOR 3
626	IMG_9275	S775	Norway	Hatchery	Saltwater	Norway_Hatchery_Saltwater	Norway_Hatchery	Domesticated.BC	48	4288.047691	0.011193905	114.0175425	1.276301579	04/05/2018	F2-YC2_11	Mowi	Hybr	female	4. BANGOR 3
749	IMG_9580	S898	Norway	Hatchery	Saltwater	Norway_Hatchery_Saltwater	Norway_Hatchery	Domesticated.BC	48	4176.009698	0.011494226	101.0198	1.16114443	04/05/2018	F2-YC2_38	Mowi	Hybr	male	4. BANGOR 3
754	IMG_9589	S903	Norway	Hatchery	Saltwater	Norway_Hatchery_Saltwater	Norway_Hatchery	Domesticated.BC	48	4173.271259	0.011501769	102.8250942	1.182670432	04/05/2018	F2-YC2_4	Hybr	Mowi	male	4. BANGOR 3
357	IMG_8623	S516	Norway	Hatchery	Saltwater	Norway_Hatchery_Saltwater	Norway_Hatchery	Domesticated.BC	47.9	4503.861898	0.010635317	121.2641744	1.289682962	04/05/2018	F2-YC2_56	Mowi	Hybr	female	3. BANGOR 1
653	IMG_9356	S802	Norway	Hatchery	Saltwater	Norway_Hatchery_Saltwater	Norway_Hatchery	Domesticated.BC	47.6	4141.169883	0.011494336	117.0683561	1.345623075	04/05/2018	F2-YC2_85	Hybr	Mowi	female	4. BANGOR 3
209	IMG_8184	S370	Norway	Hatchery	Saltwater	Norway_Hatchery_Saltwater	Norway_Hatchery	Domesticated.BC	47.5	1458.231806	0.032573696	45.27692569	1.474836827	03/05/2018	F2-YC2_11	Mowi	Hybr	male	4. BANGOR 3
415	IMG_8770	S569	Norway	Hatchery	Saltwater	Norway_Hatchery_Saltwater	Norway_Hatchery	Domesticated.BC	47.5	4628.102203	0.010263386	119.0378091	1.221731	04/05/2018	F2-YC2_4	Hybr	Mowi	male	3. BANGOR 1
655	IMG_9360	S804	Norway	Hatchery	Saltwater	Norway_Hatchery_Saltwater	Norway_Hatchery	Domesticated.BC	47.4	4149.62167	0.011422728	114.9826074	1.313415059	04/05/2018	F2-YC2_11	Mowi	Hybr	male	4. BANGOR 3
391	IMG_8696	S545	Norway	Hatchery	Saltwater	Norway_Hatchery_Saltwater	Norway_Hatchery	Domesticated.BC	47.3	4635.172597	0.010204582	128.015624	1.306345964	04/05/2018	F2-YC2_56	Mowi	Hybr	male	3. BANGOR 1
510	IMG_9009	S663	Norway	Hatchery	Saltwater	Norway_Hatchery_Saltwater	Norway_Hatchery	Domesticated.BC	47.2	4109.774933	0.011484814	104.019229	1.19464148	04/05/2018	F2-YC2_11	Mowi	Hybr	male	3. BANGOR 1
520	IMG_9029	S673	Norway	Hatchery	Saltwater	Norway_Hatchery_Saltwater	Norway_Hatchery	Domesticated.BC	47.2	4122.496816	0.011449372	100	1.144937209	04/05/2018	F2-YC2_11	Mowi	Hybr	female	3. BANGOR 1
205	IMG_8171	S366	Norway	Hatchery	Saltwater	Norway_Hatchery_Saltwater	Norway_Hatchery	Domesticated.BC	47	4388.992709	0.010708607	118	1.263615679	03/05/2018	F2-YC2_38	Mowi	Hybr	male	3. BANGOR 1
693	IMG_9445	S842	Norway	Hatchery	Saltwater	Norway_Hatchery_Saltwater	Norway_Hatchery	Domesticated.BC	47	4230.205905	0.01111057	113.1591799	1.257263021	04/05/2018	F2-YC2_11	Mowi	Hybr	male	4. BANGOR 3
344	IMG_8587	S503	Norway	Hatchery	Saltwater	Norway_Hatchery_Saltwater	Norway_Hatchery	Domesticated.BC	46.8	4380.956973	0.010682597	114.0701539	1.218565541	04/05/2018	F2-YC2_4	Hybr	Mowi	female	3. BANGOR 1
358	IMG_8625	S517	Norway	Hatchery	Saltwater	Norway_Hatchery_Saltwater	Norway_Hatchery	Domesticated.BC	46.7	4396.622795	0.010621789	119.0672079	1.264706769	04/05/2018	F2-YC2_85	Hybr	Mowi	female	3. BANGOR 1
56	IMG_0143	S1110	Norway	Hatchery	Saltwater	Norway_Hatchery_Saltwater	Norway_Hatchery	Domesticated.BC	46.4	4092.321713	0.011338307	105.1712889	1.192464363	04/05/2018	F2-YC2_56	Mowi	Hybr	male	4. BANGOR 3
305	IMG_8471	S465	Norway	Hatchery	Saltwater	Norway_Hatchery_Saltwater	Norway_Hatchery	Domesticated.BC	46.4	4343.367472	0.010682955	105.3802638	1.125772634	03/05/2018	F2-YC2_56	Mowi	Hybr	male	3. BANGOR 1
814	IMG_9756	S965	Norway	Hatchery	Saltwater	Norway_Hatchery_Saltwater	Norway_Hatchery	Domesticated.BC	46.4	4047.495028	0.011463881	104	1.192243589	04/05/2018	F2-YC2_4	Hybr	Mowi	female	4. BANGOR 3
70	IMG_0191	S1124	Norway	Hatchery	Saltwater	Norway_Hatchery_Saltwater	Norway_Hatchery	Domesticated.BC	46	4055.886833	0.011341539	110	1.247569325	04/05/2018	F2-YC2_38	Mowi	Hybr	male	4. BANGOR 3
147	IMG_7998	S309	Norway	Hatchery	Saltwater	Norway_Hatchery_Saltwater	Norway_Hatchery	Domesticated.BC	45.5	4144.667538	0.010977961	114.629839	1.258401941	02/05/2018	F2-YC2_4	Hybr	Mowi	female	4. BANGOR 3
437	IMG_8841	S591	Norway	Hatchery	Saltwater	Norway_Hatchery_Saltwater	Norway_Hatchery	Domesticated.BC	45.5	3989.635196	0.011404551	104.0768947	1.186950304	04/05/2018	F2-YC2_11	Mowi	Hybr	female	3. BANGOR 1
47	IMG_0123	S1101	Norway	Hatchery	Saltwater	Norway_Hatchery_Saltwater	Norway_Hatchery	Domesticated.BC	45.4	3991.57162	0.011373966	110.1635148	1.252996075	04/05/2018	F2-YC2_11	Mowi	Hybr	female	4. BANGOR 3
194	IMG_8136	S355	Norway	Hatchery	Saltwater	Norway_Hatchery_Saltwater	Norway_Hatchery	Domesticated.BC	45.4	4247.206258	0.01068938	112.7519401	1.20524829	03/05/2018	F2-YC2_38	Mowi	Hybr	female	3. BANGOR 1
219	IMG_8213	S380	Norway	Hatchery	Saltwater	Norway_Hatchery_Saltwater	Norway_Hatchery	Domesticated.BC	45.4	4265.39963	0.010643786	105.6834897	1.124872427	03/05/2018	F2-YC2_56	Mowi	Hybr	male	4. BANGOR 3
345	IMG_8590	S504	Norway	Hatchery	Saltwater	Norway_Hatchery_Saltwater	Norway_Hatchery	Domesticated.BC	45.4	4213.514685	0.010774853	115.1564154	1.240793411	04/05/2018	F2-YC2_11	Mowi	Hybr	male	3. BANGOR 1
354	IMG_8617	S513	Norway	Hatchery	Saltwater	Norway_Hatchery_Saltwater	Norway_Hatchery	Domesticated.BC	45.4	4264.058395	0.010647134	116.211015	1.237314219	04/05/2018	F2-YC2_85	Hybr	Mowi	male	3. BANGOR 1
808	IMG_9744	S959	Norway	Hatchery	Saltwater	Norway_Hatchery_Saltwater	Norway_Hatchery	Domesticated.BC	45.3	3954.769273	0.011454524	102.019606	1.168586037	04/05/2018	F2-YC2_11	Mowi	Hybr	male	4. BANGOR 3
486	IMG_8955	S640	Norway	Hatchery	Saltwater	Norway_Hatchery_Saltwater	Norway_Hatchery	Domesticated.BC	45.1	3946.751196	0.01142712	100.079968	1.143625816	04/05/2018	F2-YC2_31	Hybr	Mowi	female	3. BANGOR 1
522	IMG_9033	S675	Norway	Hatchery	Saltwater	Norway_Hatchery_Saltwater	Norway_Hatchery	Domesticated.BC	45	3919.165345	0.011482037	102.0784012	1.17206794	04/05/2018	F2-YC2_4	Hybr	Mowi	male	3. BANGOR 1
310	IMG_8484	S469	Norway	Hatchery	Saltwater	Norway_Hatchery_Saltwater	Norway_Hatchery	Domesticated.BC	44.8	4199.680107	0.010667479	112.1605991	1.196470853	03/05/2018	F2-YC2_11	Mowi	Hybr	female	3. BANGOR 1
595	IMG_9201	S745	Norway	Hatchery	Saltwater	Norway_Hatchery_Saltwater	Norway_Hatchery	Domesticated.BC	44.6	3908.079963	0.011412254	108.0185169	1.232734719	04/05/2018	F2-YC2_4	Hybr	Mowi	female	3. BANGOR 1
264	IMG_8364	S425	Norway	Hatchery	Saltwater	Norway_Hatchery_Saltwater	Norway_Hatchery	Domesticated.BC	44.4	4155.198311	0.010685411	114.629839	1.224866895	03/05/2018	F2-YC2_4	Hybr	Mowi	male	4. BANGOR 3
426	IMG_8808	S580	Norway	Hatchery	Saltwater	Norway_Hatchery_Saltwater	Norway_Hatchery	Domesticated.BC	44.2	3883.143314	0.011382531	105.1189802	1.196520074	04/05/2018	F2-YC2_38	Mowi	Hybr	male	3. BANGOR 1
278	IMG_8404	S439	Norway	Hatchery	Saltwater	Norway_Hatchery_Saltwater	Norway_Hatchery	Domesticated.BC	44.1	4123.939015	0.01069366	105.2330746	1.125326677	03/05/2018	F2-YC2_56	Mowi	Hybr	male	4. BANGOR 3
741	IMG_9563	S890	Norway	Hatchery	Saltwater	Norway_Hatchery_Saltwater	Norway_Hatchery	Domesticated.BC	44.1	3863.002459	0.011415991	106.0754448	1.210956287	04/05/2018	F2-YC2_4	Hybr	Mowi	male	4. BANGOR 3
366	IMG_8641	S523	Norway	Hatchery	Saltwater	Norway_Hatchery_Saltwater	Norway_Hatchery	Domesticated.BC	43.9	4122.560855	0.010648721	120.0041666	1.277890879	04/05/2018	F2-YC2_11	Mowi	Hybr	female	3. BANGOR 1
572	IMG_9145	S724	Norway	Hatchery	Saltwater	Norway_Hatchery_Saltwater	Norway_Hatchery	Domesticated.BC	43.9	3843.771325	0.011421075	101.1236866	1.154941194	04/05/2018	F2-YC2_31	Hybr	Mowi	female	3. BANGOR 1
276	IMG_8400	S437	Norway	Hatchery	Saltwater	Norway_Hatchery_Saltwater	Norway_Hatchery	Domesticated.BC	43.6	4102.865462	0.010626719	105.0761629	1.116614899	03/05/2018	F2-YC2_11	Mowi	Hybr	female	4. BANGOR 3
383	IMG_8676	S537	Norway	Hatchery	Saltwater	Norway_Hatchery_Saltwater	Norway_Hatchery	Domesticated.BC	43.6	4261.372784	0.010231445	119.0168055	1.217713864	04/05/2018	F2-YC2_11	Mowi	Hybr	male	3. BANGOR 1
525	IMG_9039	S677	Norway	Hatchery	Saltwater	Norway_Hatchery_Saltwater	Norway_Hatchery	Domesticated.BC	43.5	3789.996438	0.011477583	107.0747403	1.228959256	04/05/2018	F2-YC2_56	Mowi	Hybr	female	3. BANGOR 1
347	IMG_8596	S506	Norway	Hatchery	Saltwater	Norway_Hatchery_Saltwater	Norway_Hatchery	Domesticated.BC	43.3	4024.425052	0.010759301	113.0176977	1.215991414	04/05/2018	F2-YC2_85	Hybr	Mowi	female	3. BANGOR 1
297	IMG_8451	S457	Norway	Hatchery	Saltwater	Norway_Hatchery_Saltwater	Norway_Hatchery	Domesticated.BC	43.2	4015.203357	0.010759106	112.1605991	1.206747816	03/05/2018	F2-YC2_38	Mowi	Hybr	male	3. BANGOR 1
592	IMG_9195	S742	Norway	Hatchery	Saltwater	Norway_Hatchery_Saltwater	Norway_Hatchery	Domesticated.BC	43.2	3792.540046	0.011390783	104.019229	1.184860447	04/05/2018	F2-YC2_85	Hybr	Mowi	female	3. BANGOR 1
338	IMG_8573	S497	Norway	Hatchery	Saltwater	Norway_Hatchery_Saltwater	Norway_Hatchery	Domesticated.BC	43	4030.64511	0.010668267	102.1224755	1.089469881	04/05/2018	F2-YC2_11	Mowi	Hybr	female	3. BANGOR 1
745	IMG_9571	S894	Norway	Hatchery	Saltwater	Norway_Hatchery_Saltwater	Norway_Hatchery	Domesticated.BC	43	3741.142205	0.011493816	102	1.172369228	04/05/2018	F2-YC2_31	Hybr	Mowi	female	4. BANGOR 3
502	IMG_8993	S655	Norway	Hatchery	Saltwater	Norway_Hatchery_Saltwater	Norway_Hatchery	Domesticated.BC	42.8	3673.769182	0.01165016	98.18350167	1.143853537	04/05/2018	F2-YC2_85	Hybr	Mowi	female	3. BANGOR 1
546	IMG_9093	S698	Norway	Hatchery	Saltwater	Norway_Hatchery_Saltwater	Norway_Hatchery	Domesticated.BC	42.7	3727.267766	0.011456113	95.4253635	1.093203729	04/05/2018	F2-YC2_56	Mowi	Hybr	male	3. BANGOR 1
509	IMG_9007	S662	Norway	Hatchery	Saltwater	Norway_Hatchery_Saltwater	Norway_Hatchery	Domesticated.BC	42.6	3717.292025	0.011459955	105.0428484	1.203786335	04/05/2018	F2-YC2_4	Hybr	Mowi	female	3. BANGOR 1
377	IMG_8660	S531	Norway	Hatchery	Saltwater	Norway_Hatchery_Saltwater	Norway_Hatchery	Domesticated.BC	41.6	4741.437018	0.008773711	117	1.026524233	04/05/2018	F2-YC2_85	Hybr	Mowi	male	3. BANGOR 1
421	IMG_8791	S575	Norway	Hatchery	Saltwater	Norway_Hatchery_Saltwater	Norway_Hatchery	Domesticated.BC	41.3	4063.144718	0.010164541	113.2828319	1.151467959	04/05/2018	F2-YC2_4	Hybr	Mowi	female	3. BANGOR 1
547	IMG_9095	S699	Norway	Hatchery	Saltwater	Norway_Hatchery_Saltwater	Norway_Hatchery	Domesticated.BC	41.3	3598.962628	0.011475529	107.1680923	1.229810551	04/05/2018	F2-YC2_11	Mowi	Hybr	male	3. BANGOR 1
389	IMG_8692	S543	Norway	Hatchery	Saltwater	Norway_Hatchery_Saltwater	Norway_Hatchery	Domesticated.BC	40.7	3995.285472	0.010187007	113.1105654	1.152258091	04/05/2018	F2-YC2_38	Mowi	Hybr	female	3. BANGOR 1
596	IMG_9203	S746	Norway	Hatchery	Saltwater	Norway_Hatchery_Saltwater	Norway_Hatchery	Domesticated.BC	39.6	3439.523368	0.011513223	101.0049504	1.162892531	04/05/2018	F2-YC2_11	Mowi	Hybr	female	3. BANGOR 1
308	IMG_8478	S467	Norway	Hatchery	Saltwater	Norway_Hatchery_Saltwater	Norway_Hatchery	Domesticated.BC	39.2	3675.071972	0.010666458	104.0768947	1.110131802	03/05/2018	F2-YC2_38	Mowi	Hybr	male	3. BANGOR 1
427	IMG_8810	S581	Norway	Hatchery	Saltwater	Norway_Hatchery_Saltwater	Norway_Hatchery	Domesticated.BC	38.5	3376.587775	0.011402043	99.12618221	1.130241021	04/05/2018	F2-YC2_56	Mowi	Hybr	female	3. BANGOR 1
782	IMG_9666	S933	Norway	Hatchery	Saltwater	Norway_Hatchery_Saltwater	Norway_Hatchery	Domesticated.BC	37.9	3284.21802	0.011540038	101.1780609	1.167598644	04/05/2018	F2-YC2_4	Hybr	Mowi	male	4. BANGOR 3
575	IMG_4412	F579	Norway	Hatchery	Freshwater	Norway_Hatchery_Freshwater	Norway_Hatchery	Domesticated.BC	28.5	3762.478438	0.007574794	119.4194289	0.904577602	04/05/2017	F2-YC2_31	Hybr	Mowi	male	5. BANGOR 2
845	IMG_4969	F834	Norway	Hatchery	Freshwater	Norway_Hatchery_Freshwater	Norway_Hatchery	Domesticated.BC	26.5	3540.489514	0.007484841	114.5294722	0.857234854	05/05/2017	F2-YC2_56	Mowi	Hybr	female	5. BANGOR 2
1122	IMG_5540	F1107	Norway	Hatchery	Freshwater	Norway_Hatchery_Freshwater	Norway_Hatchery	Domesticated.BC	26.1	3745.580062	0.006968213	124.0040322	0.86408652	05/05/2017	F2-YC2_85	Hybr	Mowi	NA	7. BANGOR 4
584	IMG_9173	S734	Norway	Hatchery	Saltwater	Norway_Hatchery_Saltwater	Norway_Hatchery	Domesticated.BC	25.9	3904.333106	0.006633655	164.6147017	1.091997188	04/05/2018	F2-YC2_85	Hybr	Mowi	male	3. BANGOR 1
317	IMG_3831	F313	Norway	Hatchery	Freshwater	Norway_Hatchery_Freshwater	Norway_Hatchery	Domesticated.BC	25.2	3734.252937	0.006748338	135.9448418	0.917401706	03/05/2017	F2-YC2_56	Mowi	Hybr	male	7. BANGOR 4
1056	IMG_5405	F1043	Norway	Hatchery	Freshwater	Norway_Hatchery_Freshwater	Norway_Hatchery	Domesticated.BC	24.8	4653.071674	0.005329813	178.465683	0.951188645	05/05/2017	F2-YC2_56	Mowi	Hybr	NA	7. BANGOR 4
239	IMG_3665	F235	Norway	Hatchery	Freshwater	Norway_Hatchery_Freshwater	Norway_Hatchery	Domesticated.BC	24.6	4469.100357	0.005504464	155.157984	0.854061467	02/05/2017	F2-YC2_85	Hybr	Mowi	male	5. BANGOR 2
879	IMG_5039	F868	Norway	Hatchery	Freshwater	Norway_Hatchery_Freshwater	Norway_Hatchery	Domesticated.BC	24.3	4380.833368	0.00554689	153.0555455	0.848982247	05/05/2017	F2-YC2_85	Hybr	Mowi	NA	5. BANGOR 2
833	IMG_4942	F823	Norway	Hatchery	Freshwater	Norway_Hatchery_Freshwater	Norway_Hatchery	Domesticated.BC	24	4445.015298	0.005399307	142.0140838	0.766777566	05/05/2017	F2-YC2_56	Mowi	Hybr	female	5. BANGOR 2
705	IMG_4679	F696	Norway	Hatchery	Freshwater	Norway_Hatchery_Freshwater	Norway_Hatchery	Domesticated.BC	24	3168.098641	0.007575522	111	0.840882909	05/05/2017	F2-YC2_85	Hybr	Mowi	male	5. BANGOR 2
967	IMG_5215	F954	Norway	Hatchery	Freshwater	Norway_Hatchery_Freshwater	Norway_Hatchery	Domesticated.BC	24	3135.026954	0.007655437	113.1105654	0.865910759	05/05/2017	F2-YC2_11	Mowi	Hybr	NA	7. BANGOR 4
955	IMG_5191	F942	Norway	Hatchery	Freshwater	Norway_Hatchery_Freshwater	Norway_Hatchery	Domesticated.BC	24	3199.960625	0.007500092	109.5536398	0.821662409	05/05/2017	F2-YC2_85	Hybr	Mowi	female	7. BANGOR 4
930	IMG_5141	F918	Norway	Hatchery	Freshwater	Norway_Hatchery_Freshwater	Norway_Hatchery	Domesticated.BC	23.9	4456.40079	0.005363072	152.2662142	0.816614728	05/05/2017	F2-YC2_56	Mowi	Hybr	male	5. BANGOR 2
288	IMG_3771	F284	Norway	Hatchery	Freshwater	Norway_Hatchery_Freshwater	Norway_Hatchery	Domesticated.BC	23.7	4244.208878	0.00558408	155.1160856	0.866180561	03/05/2017	F2-YC2_85	Hybr	Mowi	female	5. BANGOR 2
419	IMG_4067	F415	Norway	Hatchery	Freshwater	Norway_Hatchery_Freshwater	Norway_Hatchery	Domesticated.BC	23.6	3141.464149	0.007512421	115.01739	0.86405901	04/05/2017	F2-YC2_56	Mowi	Hybr	male	7. BANGOR 4
1229	IMG_5749	F1205	Norway	Hatchery	Freshwater	Norway_Hatchery_Freshwater	Norway_Hatchery	Domesticated.BC	23.3	3368.727356	0.006916559	129.3135724	0.894404895	05/05/2017	F2-YC2_38	Mowi	Hybr	male	7. BANGOR 4
1262	IMG_5816	F1238	Norway	Hatchery	Freshwater	Norway_Hatchery_Freshwater	Norway_Hatchery	Domesticated.BC	23.1	4599.087301	0.005022736	160.2529251	0.804908089	05/05/2017	F2-YC2_85	Hybr	Mowi	female	7. BANGOR 4
289	IMG_3773	F285	Norway	Hatchery	Freshwater	Norway_Hatchery_Freshwater	Norway_Hatchery	Domesticated.BC	23.1	4129.447542	0.005593969	150.4027925	0.841348503	03/05/2017	F2-YC2_4	Hybr	Mowi	female	5. BANGOR 2
916	IMG_5112	F904	Norway	Hatchery	Freshwater	Norway_Hatchery_Freshwater	Norway_Hatchery	Domesticated.BC	23	3050.971812	0.007538582	110.2905254	0.831434127	05/05/2017	F2-YC2_85	Hybr	Mowi	male	5. BANGOR 2
855	IMG_4989	F844	Norway	Hatchery	Freshwater	Norway_Hatchery_Freshwater	Norway_Hatchery	Domesticated.BC	23	4085.24785	0.005630013	141.4284271	0.796243935	05/05/2017	F2-YC2_38	Mowi	Hybr	NA	5. BANGOR 2
1002	IMG_5288	F989	Norway	Hatchery	Freshwater	Norway_Hatchery_Freshwater	Norway_Hatchery	Domesticated.BC	23	4069.085892	0.005652375	160.0124995	0.904450677	05/05/2017	F2-YC2_56	Mowi	Hybr	male	7. BANGOR 4
110	IMG_3380	F111	Norway	Hatchery	Freshwater	Norway_Hatchery_Freshwater	Norway_Hatchery	Domesticated.BC	23	4021.251795	0.005719612	159.4521872	0.912004642	27/04/2017	F2-YC2_56	Mowi	Hybr	male	5. BANGOR 2
319	IMG_3835	F315	Norway	Hatchery	Freshwater	Norway_Hatchery_Freshwater	Norway_Hatchery	Domesticated.BC	23	4200.482115	0.005475562	143.8923209	0.787891316	03/05/2017	F2-YC2_4	Hybr	Mowi	male	7. BANGOR 4
528	IMG_4300	F527	Norway	Hatchery	Freshwater	Norway_Hatchery_Freshwater	Norway_Hatchery	Domesticated.BC	23	4126.075739	0.005574304	142.7900557	0.795955161	04/05/2017	F2-YC2_4	Hybr	Mowi	female	5. BANGOR 2
693	IMG_4654	F685	Norway	Hatchery	Freshwater	Norway_Hatchery_Freshwater	Norway_Hatchery	Domesticated.BC	22.7	4030.077543	0.005632646	146	0.82236631	05/05/2017	F2-YC2_4	Hybr	Mowi	female	5. BANGOR 2
601	IMG_4468	F602	Norway	Hatchery	Freshwater	Norway_Hatchery_Freshwater	Norway_Hatchery	Domesticated.BC	22.7	4126.044353	0.005501637	158.3824485	0.871362805	05/05/2017	F2-YC2_56	Mowi	Hybr	male	5. BANGOR 2
1051	IMG_5387	F1038	Norway	Hatchery	Freshwater	Norway_Hatchery_Freshwater	Norway_Hatchery	Domesticated.BC	22.7	4008.010105	0.005663658	143.4224529	0.812295777	05/05/2017	F2-YC2_4	Hybr	Mowi	male	7. BANGOR 4
997	IMG_5277	F984	Norway	Hatchery	Freshwater	Norway_Hatchery_Freshwater	Norway_Hatchery	Domesticated.BC	22.7	3821.395687	0.005940238	143.2829369	0.851134751	05/05/2017	F2-YC2_4	Hybr	Mowi	female	7. BANGOR 4
30	IMG_3214	F32	Norway	Hatchery	Freshwater	Norway_Hatchery_Freshwater	Norway_Hatchery	Domesticated.BC	22.7	3992.265021	0.005685995	147.1665723	0.836788433	26/04/2017	F2-YC2_38	Mowi	Hybr	male	7. BANGOR 4
577	IMG_4416	F581	Norway	Hatchery	Freshwater	Norway_Hatchery_Freshwater	Norway_Hatchery	Domesticated.BC	22.6	2999.320756	0.007535039	109.1650127	0.822562669	05/05/2017	F2-YC2_56	Mowi	Hybr	male	5. BANGOR 2
407	IMG_4037	F403	Norway	Hatchery	Freshwater	Norway_Hatchery_Freshwater	Norway_Hatchery	Domesticated.BC	22.6	4172.03883	0.005417016	161.3753389	0.87417275	04/05/2017	F2-YC2_85	Hybr	Mowi	male	7. BANGOR 4
943	IMG_5167	F930	Norway	Hatchery	Freshwater	Norway_Hatchery_Freshwater	Norway_Hatchery	Domesticated.BC	22.5	4085.205748	0.005507679	142.6884719	0.785882234	05/05/2017	F2-YC2_85	Hybr	Mowi	male	5. BANGOR 2
286	IMG_3767	F282	Norway	Hatchery	Freshwater	Norway_Hatchery_Freshwater	Norway_Hatchery	Domesticated.BC	22.5	3987.185975	0.005643078	159.0031446	0.897267089	03/05/2017	F2-YC2_56	Mowi	Hybr	male	5. BANGOR 2
465	IMG_4177	F468	Norway	Hatchery	Freshwater	Norway_Hatchery_Freshwater	Norway_Hatchery	Domesticated.BC	22.5	4000.406104	0.005624429	146.4137972	0.823494003	04/05/2017	F2-YC2_31	Hybr	Mowi	female	7. BANGOR 4
781	IMG_4837	F772	Norway	Hatchery	Freshwater	Norway_Hatchery_Freshwater	Norway_Hatchery	Domesticated.BC	22.4	3027.087379	0.007399852	103	0.762184804	05/05/2017	F2-YC2_31	Hybr	Mowi	male	5. BANGOR 2
902	IMG_5085	F891	Norway	Hatchery	Freshwater	Norway_Hatchery_Freshwater	Norway_Hatchery	Domesticated.BC	22.4	3880.918061	0.00577183	143.0034965	0.825391897	05/05/2017	F2-YC2_85	Hybr	Mowi	NA	5. BANGOR 2
1166	IMG_5629	F1149	Norway	Hatchery	Freshwater	Norway_Hatchery_Freshwater	Norway_Hatchery	Domesticated.BC	22.4	4369.261837	0.005126724	156.4608577	0.802131651	05/05/2017	F2-YC2_85	Hybr	Mowi	male	7. BANGOR 4
415	IMG_4057	F411	Norway	Hatchery	Freshwater	Norway_Hatchery_Freshwater	Norway_Hatchery	Domesticated.BC	22.3	4077.007849	0.005469698	149.0033557	0.815003295	04/05/2017	F2-YC2_85	Hybr	Mowi	male	7. BANGOR 4
1121	IMG_5538	F1106	Norway	Hatchery	Freshwater	Norway_Hatchery_Freshwater	Norway_Hatchery	Domesticated.BC	22.2	3216.874415	0.006901109	121.1032617	0.835746772	05/05/2017	F2-YC2_4	Hybr	Mowi	NA	7. BANGOR 4
841	IMG_4961	F830	Norway	Hatchery	Freshwater	Norway_Hatchery_Freshwater	Norway_Hatchery	Domesticated.BC	22.2	3919.609419	0.00566383	143.4224529	0.81232034	05/05/2017	F2-YC2_56	Mowi	Hybr	female	5. BANGOR 2
768	IMG_4811	F759	Norway	Hatchery	Freshwater	Norway_Hatchery_Freshwater	Norway_Hatchery	Domesticated.BC	22.1	2942.344134	0.007511018	98.12746812	0.737037188	05/05/2017	F2-YC2_31	Hybr	Mowi	male	5. BANGOR 2
342	IMG_3895	F338	Norway	Hatchery	Freshwater	Norway_Hatchery_Freshwater	Norway_Hatchery	Domesticated.BC	22.1	4093.369517	0.005398975	149.2715646	0.805913457	03/05/2017	F2-YC2_85	Hybr	Mowi	female	7. BANGOR 4
1009	IMG_5302	F996	Norway	Hatchery	Freshwater	Norway_Hatchery_Freshwater	Norway_Hatchery	Domesticated.BC	22	3879.419802	0.005670951	142.2251736	0.806552005	05/05/2017	F2-YC2_85	Hybr	Mowi	female	7. BANGOR 4
976	IMG_5234	F963	Norway	Hatchery	Freshwater	Norway_Hatchery_Freshwater	Norway_Hatchery	Domesticated.BC	22	3857.599383	0.005703029	147.6482306	0.842042097	05/05/2017	F2-YC2_11	Mowi	Hybr	NA	7. BANGOR 4
1162	IMG_5621	F1145	Norway	Hatchery	Freshwater	Norway_Hatchery_Freshwater	Norway_Hatchery	Domesticated.BC	22	4283.214681	0.005136329	156	0.801267332	05/05/2017	F2-YC2_31	Hybr	Mowi	female	7. BANGOR 4
732	IMG_4738	F723	Norway	Hatchery	Freshwater	Norway_Hatchery_Freshwater	Norway_Hatchery	Domesticated.BC	22	3964.303974	0.005549524	149.2146105	0.82807006	05/05/2017	F2-YC2_11	Mowi	Hybr	female	5. BANGOR 2
849	IMG_4977	F838	Norway	Hatchery	Freshwater	Norway_Hatchery_Freshwater	Norway_Hatchery	Domesticated.BC	22	3955.045638	0.005562515	160.003125	0.890019755	05/05/2017	F2-YC2_38	Mowi	Hybr	female	5. BANGOR 2
608	IMG_4482	F609	Norway	Hatchery	Freshwater	Norway_Hatchery_Freshwater	Norway_Hatchery	Domesticated.BC	22	3937.098551	0.005587871	160.5147968	0.896936026	05/05/2017	F2-YC2_11	Mowi	Hybr	NA	5. BANGOR 2
213	IMG_3600	F210	Norway	Hatchery	Freshwater	Norway_Hatchery_Freshwater	Norway_Hatchery	Domesticated.BC	22	4040.422874	0.005444975	157.318149	0.856593328	02/05/2017	F2-YC2_31	Hybr	Mowi	female	5. BANGOR 2
217	IMG_3608	F213	Norway	Hatchery	Freshwater	Norway_Hatchery_Freshwater	Norway_Hatchery	Domesticated.BC	22	3984.68719	0.005521136	158.202402	0.873456981	02/05/2017	F2-YC2_4	Hybr	Mowi	male	5. BANGOR 2
406	IMG_4035	F402	Norway	Hatchery	Freshwater	Norway_Hatchery_Freshwater	Norway_Hatchery	Domesticated.BC	22	4053.009993	0.005428065	168.5823241	0.915075743	04/05/2017	F2-YC2_56	Mowi	Hybr	male	7. BANGOR 4
425	IMG_4079	F420	Norway	Hatchery	Freshwater	Norway_Hatchery_Freshwater	Norway_Hatchery	Domesticated.BC	22	3962.485079	0.005552071	138.0326048	0.766366875	04/05/2017	F2-YC2_38	Mowi	Hybr	female	7. BANGOR 4
252	IMG_3692	F248	Norway	Hatchery	Freshwater	Norway_Hatchery_Freshwater	Norway_Hatchery	Domesticated.BC	21.9	3959.217094	0.005531397	155.0806242	0.857812439	02/05/2017	F2-YC2_11	Mowi	Hybr	female	5. BANGOR 2
1209	IMG_5712	F1189	Norway	Hatchery	Freshwater	Norway_Hatchery_Freshwater	Norway_Hatchery	Domesticated.BC	21.8	4241.109407	0.005140164	153.0294089	0.786596335	05/05/2017	F2-YC2_85	Hybr	Mowi	male	7. BANGOR 4
238	IMG_3663	F234	Norway	Hatchery	Freshwater	Norway_Hatchery_Freshwater	Norway_Hatchery	Domesticated.BC	21.8	3960.244437	0.005504711	153.0522787	0.842508519	02/05/2017	F2-YC2_56	Mowi	Hybr	male	5. BANGOR 2
1203	IMG_5700	F1183	Norway	Hatchery	Freshwater	Norway_Hatchery_Freshwater	Norway_Hatchery	Domesticated.BC	21.7	4212.017094	0.005151926	163.0490724	0.840016741	05/05/2017	F2-YC2_4	Hybr	Mowi	male	7. BANGOR 4
687	IMG_4642	F679	Norway	Hatchery	Freshwater	Norway_Hatchery_Freshwater	Norway_Hatchery	Domesticated.BC	21.7	2894.614482	0.007496681	110.2225022	0.826302885	05/05/2017	F2-YC2_4	Hybr	Mowi	female	5. BANGOR 2
696	IMG_4660	F688	Norway	Hatchery	Freshwater	Norway_Hatchery_Freshwater	Norway_Hatchery	Domesticated.BC	21.7	3867.167051	0.005611343	153.7335357	0.862651569	05/05/2017	F2-YC2_56	Mowi	Hybr	male	5. BANGOR 2
22	IMG_3205	F24	Norway	Hatchery	Freshwater	Norway_Hatchery_Freshwater	Norway_Hatchery	Domesticated.BC	21.7	3826.042342	0.005671657	154.0129865	0.87350884	26/04/2017	F2-YC2_56	Mowi	Hybr	male	7. BANGOR 4
552	IMG_4349	F549	Norway	Hatchery	Freshwater	Norway_Hatchery_Freshwater	Norway_Hatchery	Domesticated.BC	21.7	3895.431812	0.005570628	146.2771342	0.814855442	04/05/2017	F2-YC2_4	Hybr	Mowi	female	5. BANGOR 2
674	IMG_4609	F670	Norway	Hatchery	Freshwater	Norway_Hatchery_Freshwater	Norway_Hatchery	Domesticated.BC	21.6	3851.109191	0.005608774	148.1215717	0.830780378	05/05/2017	F2-YC2_11	Mowi	Hybr	female	5. BANGOR 2
361	IMG_3937	F357	Norway	Hatchery	Freshwater	Norway_Hatchery_Freshwater	Norway_Hatchery	Domesticated.BC	21.6	3895.757308	0.005544493	146.4923206	0.812225679	03/05/2017	F2-YC2_85	Hybr	Mowi	male	7. BANGOR 4
721	IMG_4711	F712	Norway	Hatchery	Freshwater	Norway_Hatchery_Freshwater	Norway_Hatchery	Domesticated.BC	21.5	3858.581734	0.005571995	145.1240848	0.808630745	05/05/2017	F2-YC2_4	Hybr	Mowi	female	5. BANGOR 2
620	IMG_4508	F621	Norway	Hatchery	Freshwater	Norway_Hatchery_Freshwater	Norway_Hatchery	Domesticated.BC	21.5	3882.025245	0.005538346	160.3776792	0.88822712	05/05/2017	F2-YC2_31	Hybr	Mowi	male	5. BANGOR 2
638	IMG_4544	F639	Norway	Hatchery	Freshwater	Norway_Hatchery_Freshwater	Norway_Hatchery	Domesticated.BC	21.5	3782.629377	0.005683877	147.0544117	0.835839184	05/05/2017	F2-YC2_38	Mowi	Hybr	male	5. BANGOR 2
1059	IMG_5411	F1046	Norway	Hatchery	Freshwater	Norway_Hatchery_Freshwater	Norway_Hatchery	Domesticated.BC	21.5	4026.040238	0.005340235	164.2467656	0.877116286	05/05/2017	F2-YC2_11	Mowi	Hybr	NA	7. BANGOR 4
904	IMG_5089	F893	Norway	Hatchery	Freshwater	Norway_Hatchery_Freshwater	Norway_Hatchery	Domesticated.BC	21.5	3803.214693	0.005653112	149.1106971	0.842939525	05/05/2017	F2-YC2_85	Hybr	Mowi	NA	5. BANGOR 2
10	IMG_3191	F12	Norway	Hatchery	Freshwater	Norway_Hatchery_Freshwater	Norway_Hatchery	Domesticated.BC	21.5	3790.369375	0.00567227	143.0314651	0.811313145	24/04/2017	F2-YC2_4	Hybr	Mowi	male	7. BANGOR 4
41	IMG_3238	F43	Norway	Hatchery	Freshwater	Norway_Hatchery_Freshwater	Norway_Hatchery	Domesticated.BC	21.5	3773.415694	0.005697755	153	0.871756591	26/04/2017	F2-YC2_56	Mowi	Hybr	female	7. BANGOR 4
231	IMG_3643	F227	Norway	Hatchery	Freshwater	Norway_Hatchery_Freshwater	Norway_Hatchery	Domesticated.BC	21.5	3862.958711	0.005565682	148.1654481	0.824641777	02/05/2017	F2-YC2_31	Hybr	Mowi	female	5. BANGOR 2
439	IMG_4108	F434	Norway	Hatchery	Freshwater	Norway_Hatchery_Freshwater	Norway_Hatchery	Domesticated.BC	21.5	3826.496309	0.005618717	148.0844354	0.83204454	04/05/2017	F2-YC2_31	Hybr	Mowi	male	7. BANGOR 4
482	IMG_4211	F484	Norway	Hatchery	Freshwater	Norway_Hatchery_Freshwater	Norway_Hatchery	Domesticated.BC	21.5	3818.213718	0.005630905	145.4957044	0.819272538	04/05/2017	F2-YC2_31	Hybr	Mowi	female	7. BANGOR 4
990	IMG_5263	F977	Norway	Hatchery	Freshwater	Norway_Hatchery_Freshwater	Norway_Hatchery	Domesticated.BC	21.4	3726.900321	0.005742037	157.4579309	0.904129285	05/05/2017	F2-YC2_56	Mowi	Hybr	female	7. BANGOR 4
52	IMG_3260	F54	Norway	Hatchery	Freshwater	Norway_Hatchery_Freshwater	Norway_Hatchery	Domesticated.BC	21.4	3765.650674	0.005682949	135.2368293	0.768543978	26/04/2017	F2-YC2_31	Hybr	Mowi	female	7. BANGOR 4
182	IMG_3536	F182	Norway	Hatchery	Freshwater	Norway_Hatchery_Freshwater	Norway_Hatchery	Domesticated.BC	21.4	3853.141316	0.00555391	164.195006	0.911924282	28/04/2017	F2-YC2_4	Hybr	Mowi	female	5. BANGOR 2
814	IMG_4904	F804	Norway	Hatchery	Freshwater	Norway_Hatchery_Freshwater	Norway_Hatchery	Domesticated.BC	21.3	3976.072434	0.005357045	151.845316	0.813442231	05/05/2017	F2-YC2_4	Hybr	Mowi	female	5. BANGOR 2
1190	IMG_5674	F1170	Norway	Hatchery	Freshwater	Norway_Hatchery_Freshwater	Norway_Hatchery	Domesticated.BC	21.3	3027.718613	0.007035	117.0170928	0.823215231	05/05/2017	F2-YC2_11	Mowi	Hybr	male	7. BANGOR 4
308	IMG_3813	F304	Norway	Hatchery	Freshwater	Norway_Hatchery_Freshwater	Norway_Hatchery	Domesticated.BC	21.3	3166.022742	0.006727684	120.1041215	0.808022556	03/05/2017	F2-YC2_11	Mowi	Hybr	female	7. BANGOR 4
701	IMG_4671	F693	Norway	Hatchery	Freshwater	Norway_Hatchery_Freshwater	Norway_Hatchery	Domesticated.BC	21.2	3697.272643	0.005733956	130.0153837	0.745502537	05/05/2017	F2-YC2_38	Mowi	Hybr	male	5. BANGOR 2
113	IMG_3386	F114	Norway	Hatchery	Freshwater	Norway_Hatchery_Freshwater	Norway_Hatchery	Domesticated.BC	21.2	3722.585123	0.005694967	145.0861813	0.826261037	27/04/2017	F2-YC2_38	Mowi	Hybr	female	5. BANGOR 2
220	IMG_3616	F216	Norway	Hatchery	Freshwater	Norway_Hatchery_Freshwater	Norway_Hatchery	Domesticated.BC	21.2	3874.467189	0.00547172	152.6433752	0.835221824	02/05/2017	F2-YC2_31	Hybr	Mowi	female	5. BANGOR 2
686	IMG_4640	F678	Norway	Hatchery	Freshwater	Norway_Hatchery_Freshwater	Norway_Hatchery	Domesticated.BC	21.1	2793.733165	0.007552618	109.0733698	0.82378952	05/05/2017	F2-YC2_11	Mowi	Hybr	male	5. BANGOR 2
525	IMG_4294	F524	Norway	Hatchery	Freshwater	Norway_Hatchery_Freshwater	Norway_Hatchery	Domesticated.BC	21.1	3762.281223	0.0056083	141.2869421	0.79237949	04/05/2017	F2-YC2_11	Mowi	Hybr	male	5. BANGOR 2
764	IMG_4805	F756	Norway	Hatchery	Freshwater	Norway_Hatchery_Freshwater	Norway_Hatchery	Domesticated.BC	21	2813.537631	0.007463913	102.019606	0.76146546	05/05/2017	F2-YC2_31	Hybr	Mowi	NA	5. BANGOR 2
861	IMG_5001	F850	Norway	Hatchery	Freshwater	Norway_Hatchery_Freshwater	Norway_Hatchery	Domesticated.BC	21	3746.377717	0.005605415	135.2368293	0.758058485	05/05/2017	F2-YC2_11	Mowi	Hybr	male	5. BANGOR 2
1000	IMG_5284	F987	Norway	Hatchery	Freshwater	Norway_Hatchery_Freshwater	Norway_Hatchery	Domesticated.BC	21	3681.381534	0.00570438	141.3541651	0.806337903	05/05/2017	F2-YC2_11	Mowi	Hybr	female	7. BANGOR 4
664	IMG_4593	F662	Norway	Hatchery	Freshwater	Norway_Hatchery_Freshwater	Norway_Hatchery	Domesticated.BC	21	3808.355025	0.005514192	143.1258188	0.789223215	05/05/2017	F2-YC2_56	Mowi	Hybr	male	5. BANGOR 2
703	IMG_4675	F694	Norway	Hatchery	Freshwater	Norway_Hatchery_Freshwater	Norway_Hatchery	Domesticated.BC	21	3353.8706	0.006261422	139.089899	0.870900588	05/05/2017	F2-YC2_56	Mowi	Hybr	female	5. BANGOR 2
740	IMG_4754	F731	Norway	Hatchery	Freshwater	Norway_Hatchery_Freshwater	Norway_Hatchery	Domesticated.BC	21	3788.930852	0.005542461	139.1294361	0.771119419	05/05/2017	F2-YC2_31	Hybr	Mowi	male	5. BANGOR 2
345	IMG_3901	F341	Norway	Hatchery	Freshwater	Norway_Hatchery_Freshwater	Norway_Hatchery	Domesticated.BC	21	2862.021139	0.007337472	106.3014581	0.779983973	03/05/2017	F2-YC2_31	Hybr	Mowi	female	7. BANGOR 4
356	IMG_3925	F352	Norway	Hatchery	Freshwater	Norway_Hatchery_Freshwater	Norway_Hatchery	Domesticated.BC	21	3768.053078	0.00557317	147.4109901	0.821546493	03/05/2017	F2-YC2_4	Hybr	Mowi	female	7. BANGOR 4
103	IMG_3366	F104	Norway	Hatchery	Freshwater	Norway_Hatchery_Freshwater	Norway_Hatchery	Domesticated.BC	20.9	3642.158701	0.005738355	151.211772	0.867706845	27/04/2017	F2-YC2_11	Mowi	Hybr	female	5. BANGOR 2
172	IMG_3516	F172	Norway	Hatchery	Freshwater	Norway_Hatchery_Freshwater	Norway_Hatchery	Domesticated.BC	20.9	3799.526944	0.005500685	162.788206	0.895446606	28/04/2017	F2-YC2_4	Hybr	Mowi	male	5. BANGOR 2
299	IMG_3794	F295	Norway	Hatchery	Freshwater	Norway_Hatchery_Freshwater	Norway_Hatchery	Domesticated.BC	20.9	3754.800794	0.005566207	150	0.834931111	03/05/2017	F2-YC2_38	Mowi	Hybr	male	5. BANGOR 2
1086	IMG_5468	F1073	Norway	Hatchery	Freshwater	Norway_Hatchery_Freshwater	Norway_Hatchery	Domesticated.BC	20.8	4100.001951	0.005073168	167.1077497	0.847765741	05/05/2017	F2-YC2_4	Hybr	Mowi	NA	7. BANGOR 4
637	IMG_4542	F638	Norway	Hatchery	Freshwater	Norway_Hatchery_Freshwater	Norway_Hatchery	Domesticated.BC	20.8	3661.019667	0.005681477	143.1712262	0.813424066	05/05/2017	F2-YC2_38	Mowi	Hybr	female	5. BANGOR 2
431	IMG_4091	F426	Norway	Hatchery	Freshwater	Norway_Hatchery_Freshwater	Norway_Hatchery	Domesticated.BC	20.8	3714.586383	0.005599547	138.1774222	0.773730931	04/05/2017	F2-YC2_31	Hybr	Mowi	female	7. BANGOR 4
1156	IMG_5609	F1139	Norway	Hatchery	Freshwater	Norway_Hatchery_Freshwater	Norway_Hatchery	Domesticated.BC	20.7	3994.340997	0.005182332	155	0.803261415	05/05/2017	F2-YC2_38	Mowi	Hybr	female	7. BANGOR 4
32	IMG_3218	F34	Norway	Hatchery	Freshwater	Norway_Hatchery_Freshwater	Norway_Hatchery	Domesticated.BC	20.7	3647.59921	0.005674966	136.0147051	0.771878771	26/04/2017	F2-YC2_4	Hybr	Mowi	male	7. BANGOR 4
700	IMG_4669	F692	Norway	Hatchery	Freshwater	Norway_Hatchery_Freshwater	Norway_Hatchery	Domesticated.BC	20.6	3641.816168	0.005656518	143.4224529	0.811271737	05/05/2017	F2-YC2_4	Hybr	Mowi	male	5. BANGOR 2
977	IMG_5236	F964	Norway	Hatchery	Freshwater	Norway_Hatchery_Freshwater	Norway_Hatchery	Domesticated.BC	20.6	3637.811567	0.005662745	143.0559331	0.810089299	05/05/2017	F2-YC2_31	Hybr	Mowi	female	7. BANGOR 4
730	IMG_4729	F721	Norway	Hatchery	Freshwater	Norway_Hatchery_Freshwater	Norway_Hatchery	Domesticated.BC	20.6	2717.105997	0.007581596	107.0046728	0.811266201	05/05/2017	F2-YC2_38	Mowi	Hybr	male	5. BANGOR 2
152	IMG_3476	F153	Norway	Hatchery	Freshwater	Norway_Hatchery_Freshwater	Norway_Hatchery	Domesticated.BC	20.6	3727.059162	0.005527146	147.0850094	0.812960316	28/04/2017	F2-YC2_11	Mowi	Hybr	male	5. BANGOR 2
382	IMG_3982	F378	Norway	Hatchery	Freshwater	Norway_Hatchery_Freshwater	Norway_Hatchery	Domesticated.BC	20.6	3747.022551	0.005497698	140.6982587	0.773516596	03/05/2017	F2-YC2_38	Mowi	Hybr	male	7. BANGOR 4
995	IMG_5273	F982	Norway	Hatchery	Freshwater	Norway_Hatchery_Freshwater	Norway_Hatchery	Domesticated.BC	20.5	2761.612935	0.007423198	117.0683561	0.869021603	05/05/2017	F2-YC2_31	Hybr	Mowi	female	7. BANGOR 4
914	IMG_5108	F902	Norway	Hatchery	Freshwater	Norway_Hatchery_Freshwater	Norway_Hatchery	Domesticated.BC	20.5	2707.000739	0.007572957	102.0441081	0.772775635	05/05/2017	F2-YC2_4	Hybr	Mowi	NA	5. BANGOR 2
728	IMG_4725	F719	Norway	Hatchery	Freshwater	Norway_Hatchery_Freshwater	Norway_Hatchery	Domesticated.BC	20.5	3737.174334	0.005485428	154.0032467	0.844773691	05/05/2017	F2-YC2_4	Hybr	Mowi	female	5. BANGOR 2
1024	IMG_5333	F1011	Norway	Hatchery	Freshwater	Norway_Hatchery_Freshwater	Norway_Hatchery	Domesticated.BC	20.5	3594.081941	0.005703821	145	0.827054043	05/05/2017	F2-YC2_85	Hybr	Mowi	male	7. BANGOR 4
432	IMG_4093	F427	Norway	Hatchery	Freshwater	Norway_Hatchery_Freshwater	Norway_Hatchery	Domesticated.BC	20.5	3678.381845	0.005573103	150.2697574	0.837468799	04/05/2017	F2-YC2_4	Hybr	Mowi	male	7. BANGOR 4
453	IMG_4154	F457	Norway	Hatchery	Freshwater	Norway_Hatchery_Freshwater	Norway_Hatchery	Domesticated.BC	20.5	3655.078795	0.005608634	135.2368293	0.758493908	04/05/2017	F2-YC2_11	Mowi	Hybr	female	7. BANGOR 4
469	IMG_4185	F472	Norway	Hatchery	Freshwater	Norway_Hatchery_Freshwater	Norway_Hatchery	Domesticated.BC	20.5	3673.725357	0.005580167	146.6696969	0.818441362	04/05/2017	F2-YC2_4	Hybr	Mowi	male	7. BANGOR 4
577	IMG_4399	F573	Norway	Hatchery	Freshwater	Norway_Hatchery_Freshwater	Norway_Hatchery	Domesticated.BC	20.5	3715	0.00551817	140.431478	0.77492471	04/05/2017	F2-YC2_4	Hybr	Mowi	male	5. BANGOR 2
1055	IMG_5403	F1042	Norway	Hatchery	Freshwater	Norway_Hatchery_Freshwater	Norway_Hatchery	Domesticated.BC	20.4	3860.321489	0.005284534	139.057542	0.734854303	05/05/2017	F2-YC2_4	Hybr	Mowi	NA	7. BANGOR 4
791	IMG_4856	F781	Norway	Hatchery	Freshwater	Norway_Hatchery_Freshwater	Norway_Hatchery	Domesticated.BC	20.4	2736.565	0.007454601	98	0.730550891	05/05/2017	F2-YC2_31	Hybr	Mowi	male	5. BANGOR 2
24	IMG_3207	F26	Norway	Hatchery	Freshwater	Norway_Hatchery_Freshwater	Norway_Hatchery	Domesticated.BC	20.4	3573.573142	0.005708572	142.0563269	0.810938787	26/04/2017	F2-YC2_31	Hybr	Mowi	female	7. BANGOR 4
709	IMG_4687	F700	Norway	Hatchery	Freshwater	Norway_Hatchery_Freshwater	Norway_Hatchery	Domesticated.BC	20.3	2664.090839	0.00761986	99.18165153	0.755750328	05/05/2017	F2-YC2_56	Mowi	Hybr	female	5. BANGOR 2
874	IMG_5029	F863	Norway	Hatchery	Freshwater	Norway_Hatchery_Freshwater	Norway_Hatchery	Domesticated.BC	20.3	3616.293268	0.005613483	151.211772	0.848824679	05/05/2017	F2-YC2_11	Mowi	Hybr	male	5. BANGOR 2
1084	IMG_5464	F1071	Norway	Hatchery	Freshwater	Norway_Hatchery_Freshwater	Norway_Hatchery	Domesticated.BC	20.3	3981.357809	0.005098763	166.0752841	0.846778519	05/05/2017	F2-YC2_4	Hybr	Mowi	NA	7. BANGOR 4
742	IMG_4758	F733	Norway	Hatchery	Freshwater	Norway_Hatchery_Freshwater	Norway_Hatchery	Domesticated.BC	20.3	3676.374301	0.005521745	143.2829369	0.791171785	05/05/2017	F2-YC2_85	Hybr	Mowi	female	5. BANGOR 2
264	IMG_3722	F260	Norway	Hatchery	Freshwater	Norway_Hatchery_Freshwater	Norway_Hatchery	Domesticated.BC	20.3	3768.746343	0.005386407	155.2063143	0.836004308	03/05/2017	F2-YC2_11	Mowi	Hybr	male	5. BANGOR 2
758	IMG_4790	F749	Norway	Hatchery	Freshwater	Norway_Hatchery_Freshwater	Norway_Hatchery	Domesticated.BC	20.2	3635.278531	0.005556658	135.2996674	0.751813997	05/05/2017	F2-YC2_56	Mowi	Hybr	male	5. BANGOR 2
840	IMG_4959	F829	Norway	Hatchery	Freshwater	Norway_Hatchery_Freshwater	Norway_Hatchery	Domesticated.BC	20.2	3936.017276	0.005132091	142.5938288	0.731804548	05/05/2017	F2-YC2_85	Hybr	Mowi	male	5. BANGOR 2
1206	IMG_5706	F1186	Norway	Hatchery	Freshwater	Norway_Hatchery_Freshwater	Norway_Hatchery	Domesticated.BC	20.2	3883.41834	0.005201603	154.1590088	0.801873943	05/05/2017	F2-YC2_11	Mowi	Hybr	male	7. BANGOR 4
43	IMG_3242	F45	Norway	Hatchery	Freshwater	Norway_Hatchery_Freshwater	Norway_Hatchery	Domesticated.BC	20.2	3490.011605	0.005787946	141.1276018	0.816838991	26/04/2017	F2-YC2_31	Hybr	Mowi	female	7. BANGOR 4
340	IMG_3891	F336	Norway	Hatchery	Freshwater	Norway_Hatchery_Freshwater	Norway_Hatchery	Domesticated.BC	20.2	3271.978148	0.006173635	134.0596882	0.827635632	03/05/2017	F2-YC2_4	Hybr	Mowi	female	7. BANGOR 4
1270	IMG_5832	F1246	Norway	Hatchery	Freshwater	Norway_Hatchery_Freshwater	Norway_Hatchery	Domesticated.BC	20.1	3988.015672	0.005040101	163.370744	0.823404977	05/05/2017	F2-YC2_11	Mowi	Hybr	female	7. BANGOR 4
497	IMG_4237	F497	Norway	Hatchery	Freshwater	Norway_Hatchery_Freshwater	Norway_Hatchery	Domesticated.BC	20.1	3586.164804	0.005604873	137.1313239	0.76860372	04/05/2017	F2-YC2_11	Mowi	Hybr	female	7. BANGOR 4
413	IMG_4053	F409	Norway	Hatchery	Freshwater	Norway_Hatchery_Freshwater	Norway_Hatchery	Domesticated.BC	20	3611.008862	0.005538618	135.1813597	0.748717961	04/05/2017	F2-YC2_11	Mowi	Hybr	male	7. BANGOR 4
502	IMG_4247	F502	Norway	Hatchery	Freshwater	Norway_Hatchery_Freshwater	Norway_Hatchery	Domesticated.BC	20	3565.074193	0.005609981	148.0844354	0.830750932	04/05/2017	F2-YC2_38	Mowi	Hybr	male	5. BANGOR 2
1291	IMG_5875	F1267	Norway	Hatchery	Freshwater	Norway_Hatchery_Freshwater	Norway_Hatchery	Domesticated.BC	19.9	3914.565238	0.005083579	154.3243338	0.784519878	05/05/2017	F2-YC2_11	Mowi	Hybr	NA	7. BANGOR 4
999	IMG_5281	F986	Norway	Hatchery	Freshwater	Norway_Hatchery_Freshwater	Norway_Hatchery	Domesticated.BC	19.9	3478.345153	0.005721111	144.0312466	0.824018802	05/05/2017	F2-YC2_11	Mowi	Hybr	NA	7. BANGOR 4
1100	IMG_5497	F1087	Norway	Hatchery	Freshwater	Norway_Hatchery_Freshwater	Norway_Hatchery	Domesticated.BC	19.9	3911.194447	0.00508796	159.2545133	0.810280557	05/05/2017	F2-YC2_56	Mowi	Hybr	male	7. BANGOR 4
1175	IMG_5647	F1158	Norway	Hatchery	Freshwater	Norway_Hatchery_Freshwater	Norway_Hatchery	Domesticated.BC	19.9	3849.992338	0.005168841	156.0801076	0.806753331	05/05/2017	F2-YC2_4	Hybr	Mowi	female	7. BANGOR 4
12	IMG_3194	F14	Norway	Hatchery	Freshwater	Norway_Hatchery_Freshwater	Norway_Hatchery	Domesticated.BC	19.9	3535.414544	0.00562876	141.0319113	0.793834782	24/04/2017	F2-YC2_85	Hybr	Mowi	male	7. BANGOR 4
51	IMG_3258	F53	Norway	Hatchery	Freshwater	Norway_Hatchery_Freshwater	Norway_Hatchery	Domesticated.BC	19.9	3492.00358	0.005698734	131.0610545	0.746882105	26/04/2017	F2-YC2_11	Mowi	Hybr	male	7. BANGOR 4
1058	IMG_5409	F1045	Norway	Hatchery	Freshwater	Norway_Hatchery_Freshwater	Norway_Hatchery	Domesticated.BC	19.8	3746.374915	0.005285109	159.0031446	0.84034896	05/05/2017	F2-YC2_11	Mowi	Hybr	NA	7. BANGOR 4
161	IMG_3494	F162	Norway	Hatchery	Freshwater	Norway_Hatchery_Freshwater	Norway_Hatchery	Domesticated.BC	19.8	3587.223021	0.00551959	161.0496818	0.888928199	28/04/2017	F2-YC2_31	Hybr	Mowi	female	5. BANGOR 2
183	IMG_3538	F183	Norway	Hatchery	Freshwater	Norway_Hatchery_Freshwater	Norway_Hatchery	Domesticated.BC	19.8	3616.132879	0.005475463	162.3730273	0.889067423	28/04/2017	F2-YC2_11	Mowi	Hybr	female	5. BANGOR 2
350	IMG_3913	F346	Norway	Hatchery	Freshwater	Norway_Hatchery_Freshwater	Norway_Hatchery	Domesticated.BC	19.8	3552.285039	0.005573877	151.0297984	0.841821525	03/05/2017	F2-YC2_4	Hybr	Mowi	female	7. BANGOR 4
352	IMG_3917	F348	Norway	Hatchery	Freshwater	Norway_Hatchery_Freshwater	Norway_Hatchery	Domesticated.BC	19.8	3543.474707	0.005587736	143.1712262	0.800002967	03/05/2017	F2-YC2_56	Mowi	Hybr	female	7. BANGOR 4
555	IMG_4355	F552	Norway	Hatchery	Freshwater	Norway_Hatchery_Freshwater	Norway_Hatchery	Domesticated.BC	19.8	3929.26927	0.005039105	149.1643389	0.75165475	04/05/2017	F2-YC2_4	Hybr	Mowi	female	5. BANGOR 2
53	IMG_3262	F55	Norway	Hatchery	Freshwater	Norway_Hatchery_Freshwater	Norway_Hatchery	Domesticated.BC	19.7	3476.039701	0.005667369	149.1643389	0.845369365	26/04/2017	F2-YC2_56	Mowi	Hybr	female	7. BANGOR 4
556	IMG_4357	F553	Norway	Hatchery	Freshwater	Norway_Hatchery_Freshwater	Norway_Hatchery	Domesticated.BC	19.6	3500.760632	0.005598783	130.3840481	0.729992025	04/05/2017	F2-YC2_4	Hybr	Mowi	male	5. BANGOR 2
843	IMG_4965	F832	Norway	Hatchery	Freshwater	Norway_Hatchery_Freshwater	Norway_Hatchery	Domesticated.BC	19.5	3420.944022	0.005700181	131.0267148	0.746875986	05/05/2017	F2-YC2_85	Hybr	Mowi	male	5. BANGOR 2
808	IMG_4892	F798	Norway	Hatchery	Freshwater	Norway_Hatchery_Freshwater	Norway_Hatchery	Domesticated.BC	19.5	3646.776796	0.005347188	144.7791421	0.774161247	05/05/2017	F2-YC2_31	Hybr	Mowi	male	5. BANGOR 2
145	IMG_3462	F146	Norway	Hatchery	Freshwater	Norway_Hatchery_Freshwater	Norway_Hatchery	Domesticated.BC	19.5	3524.56437	0.005532599	136.0661604	0.752799452	28/04/2017	F2-YC2_31	Hybr	Mowi	male	5. BANGOR 2
409	IMG_4042	F405	Norway	Hatchery	Freshwater	Norway_Hatchery_Freshwater	Norway_Hatchery	Domesticated.BC	19.5	3561.630245	0.005475021	148.1215717	0.8109687	04/05/2017	F2-YC2_38	Mowi	Hybr	female	7. BANGOR 4
483	IMG_4213	F485	Norway	Hatchery	Freshwater	Norway_Hatchery_Freshwater	Norway_Hatchery	Domesticated.BC	19.5	3467.024373	0.00562442	139.4345725	0.784238549	04/05/2017	F2-YC2_38	Mowi	Hybr	male	7. BANGOR 4
691	IMG_4650	F683	Norway	Hatchery	Freshwater	Norway_Hatchery_Freshwater	Norway_Hatchery	Domesticated.BC	19.4	3423.002921	0.005667538	142.2849254	0.806405258	05/05/2017	F2-YC2_38	Mowi	Hybr	male	5. BANGOR 2
1139	IMG_5574	F1122	Norway	Hatchery	Freshwater	Norway_Hatchery_Freshwater	Norway_Hatchery	Domesticated.BC	19.3	3731.790053	0.005171781	154.6350542	0.799738598	05/05/2017	F2-YC2_56	Mowi	Hybr	female	7. BANGOR 4
280	IMG_3755	F276	Norway	Hatchery	Freshwater	Norway_Hatchery_Freshwater	Norway_Hatchery	Domesticated.BC	19.3	3438.857078	0.00561233	139.4453298	0.782613178	03/05/2017	F2-YC2_85	Hybr	Mowi	female	5. BANGOR 2
1067	IMG_5427	F1054	Norway	Hatchery	Freshwater	Norway_Hatchery_Freshwater	Norway_Hatchery	Domesticated.BC	19.2	3675.759785	0.00522341	152.6433752	0.797318915	05/05/2017	F2-YC2_31	Hybr	Mowi	NA	7. BANGOR 4
82	IMG_3321	F84	Norway	Hatchery	Freshwater	Norway_Hatchery_Freshwater	Norway_Hatchery	Domesticated.BC	19.2	3391.573381	0.005661089	151.0827588	0.855292999	27/04/2017	F2-YC2_38	Mowi	Hybr	male	7. BANGOR 4
504	IMG_4252	F504	Norway	Hatchery	Freshwater	Norway_Hatchery_Freshwater	Norway_Hatchery	Domesticated.BC	19.1	3510.41536	0.005440952	142.0880009	0.773093933	04/05/2017	F2-YC2_11	Mowi	Hybr	male	5. BANGOR 2
1095	IMG_5487	F1082	Norway	Hatchery	Freshwater	Norway_Hatchery_Freshwater	Norway_Hatchery	Domesticated.BC	19	3754.000133	0.005061268	153.160047	0.775184014	05/05/2017	F2-YC2_11	Mowi	Hybr	female	7. BANGOR 4
412	IMG_4051	F408	Norway	Hatchery	Freshwater	Norway_Hatchery_Freshwater	Norway_Hatchery	Domesticated.BC	19	3425.000146	0.005547445	137.1787156	0.760991383	04/05/2017	F2-YC2_38	Mowi	Hybr	female	7. BANGOR 4
557	IMG_4359	F554	Norway	Hatchery	Freshwater	Norway_Hatchery_Freshwater	Norway_Hatchery	Domesticated.BC	19	3412.459524	0.005567832	138.1774222	0.769348619	04/05/2017	F2-YC2_11	Mowi	Hybr	male	5. BANGOR 2
541	IMG_4325	F539	Norway	Hatchery	Freshwater	Norway_Hatchery_Freshwater	Norway_Hatchery	Domesticated.BC	18.9	3398.58397	0.00556114	140.2283851	0.77982963	04/05/2017	F2-YC2_31	Hybr	Mowi	male	5. BANGOR 2
1104	IMG_5505	F1091	Norway	Hatchery	Freshwater	Norway_Hatchery_Freshwater	Norway_Hatchery	Domesticated.BC	18.7	3695.487113	0.005060226	163.0766691	0.825204802	05/05/2017	F2-YC2_56	Mowi	Hybr	female	7. BANGOR 4
45	IMG_3246	F47	Norway	Hatchery	Freshwater	Norway_Hatchery_Freshwater	Norway_Hatchery	Domesticated.BC	18.7	3304.080054	0.005659669	143.2236014	0.810598201	26/04/2017	F2-YC2_56	Mowi	Hybr	female	7. BANGOR 4
335	IMG_3880	F331	Norway	Hatchery	Freshwater	Norway_Hatchery_Freshwater	Norway_Hatchery	Domesticated.BC	18.7	3456.017506	0.005410852	149.1643389	0.807106195	03/05/2017	F2-YC2_31	Hybr	Mowi	female	7. BANGOR 4
423	IMG_4076	F419	Norway	Hatchery	Freshwater	Norway_Hatchery_Freshwater	Norway_Hatchery	Domesticated.BC	18.7	2480.126005	0.007539939	110.0409015	0.829701739	04/05/2017	F2-YC2_56	Mowi	Hybr	female	7. BANGOR 4
348	IMG_3909	F344	Norway	Hatchery	Freshwater	Norway_Hatchery_Freshwater	Norway_Hatchery	Domesticated.BC	18.5	3339.063491	0.005540476	142.6884719	0.790562006	03/05/2017	F2-YC2_38	Mowi	Hybr	female	7. BANGOR 4
405	IMG_4033	F401	Norway	Hatchery	Freshwater	Norway_Hatchery_Freshwater	Norway_Hatchery	Domesticated.BC	18.5	3386.028943	0.005463627	154.3243338	0.843170635	04/05/2017	F2-YC2_11	Mowi	Hybr	male	7. BANGOR 4
1075	IMG_5446	F1062	Norway	Hatchery	Freshwater	Norway_Hatchery_Freshwater	Norway_Hatchery	Domesticated.BC	18.4	3576.212661	0.005145108	161.1117625	0.828937401	05/05/2017	F2-YC2_56	Mowi	Hybr	NA	7. BANGOR 4
621	IMG_4510	F622	Norway	Hatchery	Freshwater	Norway_Hatchery_Freshwater	Norway_Hatchery	Domesticated.BC	18.4	3316.015078	0.005548829	149.0536816	0.827073363	05/05/2017	F2-YC2_31	Hybr	Mowi	female	5. BANGOR 2
1093	IMG_5483	F1080	Norway	Hatchery	Freshwater	Norway_Hatchery_Freshwater	Norway_Hatchery	Domesticated.BC	18.2	3640.329793	0.004999547	164.1097194	0.82047426	05/05/2017	F2-YC2_38	Mowi	Hybr	male	7. BANGOR 4
263	IMG_3720	F259	Norway	Hatchery	Freshwater	Norway_Hatchery_Freshwater	Norway_Hatchery	Domesticated.BC	18	3366.192508	0.005347288	146.2771342	0.782185929	02/05/2017	F2-YC2_85	Hybr	Mowi	female	5. BANGOR 2
519	IMG_4282	F518	Norway	Hatchery	Freshwater	Norway_Hatchery_Freshwater	Norway_Hatchery	Domesticated.BC	18	3206.970533	0.005612774	138.09055	0.775071013	04/05/2017	F2-YC2_11	Mowi	Hybr	male	5. BANGOR 2
33	IMG_3220	F35	Norway	Hatchery	Freshwater	Norway_Hatchery_Freshwater	Norway_Hatchery	Domesticated.BC	17.7	3119.164151	0.005674597	135.0925609	0.766595861	26/04/2017	F2-YC2_4	Hybr	Mowi	male	7. BANGOR 4
1202	IMG_5698	F1182	Norway	Hatchery	Freshwater	Norway_Hatchery_Freshwater	Norway_Hatchery	Domesticated.BC	17.3	3326.129432	0.005201241	136.0036764	0.707387866	05/05/2017	F2-YC2_11	Mowi	Hybr	male	7. BANGOR 4
576	IMG_4397	F572	Norway	Hatchery	Freshwater	Norway_Hatchery_Freshwater	Norway_Hatchery	Domesticated.BC	16.9	3012.0166	0.005610859	140.2889875	0.787141707	04/05/2017	F2-YC2_31	Hybr	Mowi	female	5. BANGOR 2
617	IMG_4502	F618	Norway	Hatchery	Freshwater	Norway_Hatchery_Freshwater	Norway_Hatchery	Domesticated.BC	16.6	3001.066644	0.005531367	141.0141837	0.780001155	05/05/2017	F2-YC2_85	Hybr	Mowi	male	5. BANGOR 2
1264	IMG_5820	F1240	Norway	Hatchery	Freshwater	Norway_Hatchery_Freshwater	Norway_Hatchery	Domesticated.BC	16.5	3216.780067	0.005129353	148	0.759144222	05/05/2017	F2-YC2_11	Mowi	Hybr	female	7. BANGOR 4
571	IMG_4403	F575	Norway	Hatchery	Freshwater	Norway_Hatchery_Freshwater	Norway_Hatchery	Domesticated.BC	14.3	2530.138336	0.005651865	135.0333292	0.763190131	04/05/2017	F2-YC2_4	Hybr	Mowi	male	5. BANGOR 2
227	IMG_3631	F223	Norway	Hatchery	Freshwater	Norway_Hatchery_Freshwater	Norway_Hatchery	Domesticated.BC	14.2	2585.220493	0.005492762	134.0037313	0.736050557	02/05/2017	F2-YC2_56	Mowi	Hybr	male	5. BANGOR 2
573	IMG_4407	F577	Norway	Hatchery	Freshwater	Norway_Hatchery_Freshwater	Norway_Hatchery	Domesticated.BC	13.3	2379.005254	0.005590572	135.7239846	0.758774699	04/05/2017	F2-YC2_56	Mowi	Hybr	male	5. BANGOR 2
825	IMG_9782	S976	Norway	Hatchery	Saltwater	Norway_Hatchery_Saltwater	Norway_Hatchery	F2	54.8	4744.275393	0.011550763	118.0169479	1.363185778	04/05/2018	F2-YC2_32	Hybr	Hybr	female	4. BANGOR 3
126	IMG_7945	S286	Norway	Hatchery	Saltwater	Norway_Hatchery_Saltwater	Norway_Hatchery	F2	54.2	4823.828873	0.011235888	136.4441278	1.533070911	02/05/2018	F2-YC2_5	Hybr	Hybr	female	4. BANGOR 3
780	IMG_9659	S931	Norway	Hatchery	Saltwater	Norway_Hatchery_Saltwater	Norway_Hatchery	F2	54.2	3875.108515	0.013986705	104.1729331	1.457036094	04/05/2018	F2-YC2_59	Hybr	Hybr	female	4. BANGOR 3
4	IMG_0015	S1058	Norway	Hatchery	Saltwater	Norway_Hatchery_Saltwater	Norway_Hatchery	F2	54	4774.351998	0.011310435	107.0747403	1.211061936	04/05/2018	F2-YC2_41	Hybr	Hybr	NA	4. BANGOR 3
252	IMG_8324	S413	Norway	Hatchery	Saltwater	Norway_Hatchery_Saltwater	Norway_Hatchery	F2	52.6	1609.164379	0.032687773	44.01136217	1.438633418	03/05/2018	F2-YC2_41	Hybr	Hybr	female	4. BANGOR 3
214	IMG_8200	S375	Norway	Hatchery	Saltwater	Norway_Hatchery_Saltwater	Norway_Hatchery	F2	52.1	1613.044637	0.032299168	40.04996879	1.293580677	03/05/2018	F2-YC2_32	Hybr	Hybr	male	4. BANGOR 3
538	IMG_9069	S690	Norway	Hatchery	Saltwater	Norway_Hatchery_Saltwater	Norway_Hatchery	F2	51.9	4534.957993	0.011444428	116.068945	1.328342678	04/05/2018	F2-YC2_5	Hybr	Hybr	male	3. BANGOR 1
807	IMG_9742	S958	Norway	Hatchery	Saltwater	Norway_Hatchery_Saltwater	Norway_Hatchery	F2	51.8	4519.36334	0.011461791	117.0384552	1.341470363	04/05/2018	F2-YC2_5	Hybr	Hybr	male	4. BANGOR 3
178	IMG_8087	S339	Norway	Hatchery	Saltwater	Norway_Hatchery_Saltwater	Norway_Hatchery	F2	51.7	1625.315046	0.031809218	47.09564736	1.498075696	03/05/2018	F2-YC2_41	Hybr	Hybr	female	3. BANGOR 1
727	IMG_9531	S876	Norway	Hatchery	Saltwater	Norway_Hatchery_Saltwater	Norway_Hatchery	F2	51.4	4473.222776	0.011490597	106.2308806	1.220656233	04/05/2018	F2-YC2_32	Hybr	Hybr	male	4. BANGOR 3
51	IMG_0131	S1105	Norway	Hatchery	Saltwater	Norway_Hatchery_Saltwater	Norway_Hatchery	F2	51	4499.729103	0.011334016	112.0401714	1.269865054	04/05/2018	F2-YC2_41	Hybr	Hybr	male	4. BANGOR 3
379	IMG_8664	S533	Norway	Hatchery	Saltwater	Norway_Hatchery_Saltwater	Norway_Hatchery	F2	51	5058.664646	0.010081712	122.102416	1.231001391	04/05/2018	F2-YC2_41	Hybr	Hybr	male	3. BANGOR 1
256	IMG_8339	S417	Norway	Hatchery	Saltwater	Norway_Hatchery_Saltwater	Norway_Hatchery	F2	50.9	1583.58391	0.032142282	42.01190308	1.35035842	03/05/2018	F2-YC2_41	Hybr	Hybr	female	4. BANGOR 3
97	IMG_7870	S257	Norway	Hatchery	Saltwater	Norway_Hatchery_Saltwater	Norway_Hatchery	F2	50.5	4426.927264	0.011407461	104.3934864	1.190864622	02/05/2018	F2-YC2_32	Hybr	Hybr	male	4. BANGOR 3
132	IMG_7959	S292	Norway	Hatchery	Saltwater	Norway_Hatchery_Saltwater	Norway_Hatchery	F2	50.5	4442.43368	0.011367643	119.3398508	1.356612816	02/05/2018	F2-YC2_41	Hybr	Hybr	female	4. BANGOR 3
240	IMG_8287	S402	Norway	Hatchery	Saltwater	Norway_Hatchery_Saltwater	Norway_Hatchery	F2	50.4	1568.413211	0.032134389	43.0464865	1.383272536	03/05/2018	F2-YC2_41	Hybr	Hybr	female	4. BANGOR 3
362	IMG_8635	S521	Norway	Hatchery	Saltwater	Norway_Hatchery_Saltwater	Norway_Hatchery	F2	50.3	4725.066878	0.010645352	145.220522	1.54592357	04/05/2018	F2-YC2_41	Hybr	Hybr	male	3. BANGOR 1
55	IMG_0141	S1109	Norway	Hatchery	Saltwater	Norway_Hatchery_Saltwater	Norway_Hatchery	F2	50.1	4390.329486	0.011411444	106.0754448	1.210474021	04/05/2018	F2-YC2_32	Hybr	Hybr	male	4. BANGOR 3
349	IMG_8604	S508	Norway	Hatchery	Saltwater	Norway_Hatchery_Saltwater	Norway_Hatchery	F2	50	4665.951993	0.010715927	117.2092147	1.256005365	04/05/2018	F2-YC2_32	Hybr	Hybr	male	3. BANGOR 1
470	IMG_8919	S624	Norway	Hatchery	Saltwater	Norway_Hatchery_Saltwater	Norway_Hatchery	F2	50	4332.920724	0.01153956	118.3427226	1.365622984	04/05/2018	F2-YC2_41	Hybr	Hybr	male	3. BANGOR 1
670	IMG_9393	S819	Norway	Hatchery	Saltwater	Norway_Hatchery_Saltwater	Norway_Hatchery	F2	50	4297.979176	0.011633374	114.437756	1.331297237	04/05/2018	F2-YC2_5	Hybr	Hybr	female	4. BANGOR 3
593	IMG_9197	S743	Norway	Hatchery	Saltwater	Norway_Hatchery_Saltwater	Norway_Hatchery	F2	49.8	4297.000116	0.011589481	110.0181803	1.275053579	04/05/2018	F2-YC2_14	Hybr	Hybr	female	3. BANGOR 1
380	IMG_8668	S534	Norway	Hatchery	Saltwater	Norway_Hatchery_Saltwater	Norway_Hatchery	F2	49.6	4875.141947	0.010174063	124.1974235	1.263592378	04/05/2018	F2-YC2_5	Hybr	Hybr	female	3. BANGOR 1
401	IMG_8728	S555	Norway	Hatchery	Saltwater	Norway_Hatchery_Saltwater	Norway_Hatchery	F2	49.6	4860.556552	0.010204593	113.5341358	1.158569616	04/05/2018	F2-YC2_41	Hybr	Hybr	female	3. BANGOR 1
257	IMG_8341	S418	Norway	Hatchery	Saltwater	Norway_Hatchery_Saltwater	Norway_Hatchery	F2	49.5	1530.522787	0.03234189	43.0464865	1.392204742	03/05/2018	F2-YC2_41	Hybr	Hybr	male	4. BANGOR 3
622	IMG_9262	S771	Norway	Hatchery	Saltwater	Norway_Hatchery_Saltwater	Norway_Hatchery	F2	49.3	4301.014415	0.011462412	125.2557384	1.435732901	04/05/2018	F2-YC2_5	Hybr	Hybr	female	4. BANGOR 3
116	IMG_7921	S275	Norway	Hatchery	Saltwater	Norway_Hatchery_Saltwater	Norway_Hatchery	F2	49.2	4330.520754	0.01136122	130.1883251	1.479098233	02/05/2018	F2-YC2_14	Hybr	Hybr	female	4. BANGOR 3
292	IMG_8439	S452	Norway	Hatchery	Saltwater	Norway_Hatchery_Saltwater	Norway_Hatchery	F2	49.2	1314.12975	0.037439225	30.14962686	1.128778678	03/05/2018	F2-YC2_5	Hybr	Hybr	male	3. BANGOR 1
188	IMG_8118	S349	Norway	Hatchery	Saltwater	Norway_Hatchery_Saltwater	Norway_Hatchery	F2	49	1504.53747	0.032568149	42.19004622	1.374051698	03/05/2018	F2-YC2_5	Hybr	Hybr	male	3. BANGOR 1
600	IMG_9211	S750	Norway	Hatchery	Saltwater	Norway_Hatchery_Saltwater	Norway_Hatchery	F2	48.9	3603.252558	0.013571072	105	1.424962563	04/05/2018	F2-YC2_32	Hybr	Hybr	female	3. BANGOR 1
479	IMG_8938	S633	Norway	Hatchery	Saltwater	Norway_Hatchery_Saltwater	Norway_Hatchery	F2	48.6	4208.78189	0.011547284	111.1125555	1.28304824	04/05/2018	F2-YC2_5	Hybr	Hybr	female	3. BANGOR 1
742	IMG_9565	S891	Norway	Hatchery	Saltwater	Norway_Hatchery_Saltwater	Norway_Hatchery	F2	48.6	4269.079526	0.011384187	128.0351514	1.457576117	04/05/2018	F2-YC2_86	Hybr	Hybr	male	4. BANGOR 3
795	IMG_9697	S946	Norway	Hatchery	Saltwater	Norway_Hatchery_Saltwater	Norway_Hatchery	F2	48.6	4237.698078	0.01146849	115.01739	1.31907584	04/05/2018	F2-YC2_5	Hybr	Hybr	male	4. BANGOR 3
841	IMG_9834	S991	Norway	Hatchery	Saltwater	Norway_Hatchery_Saltwater	Norway_Hatchery	F2	48.5	4255.342642	0.011397437	110	1.253718078	04/05/2018	F2-YC2_5	Hybr	Hybr	female	4. BANGOR 3
765	IMG_9614	S914	Norway	Hatchery	Saltwater	Norway_Hatchery_Saltwater	Norway_Hatchery	F2	48.4	4197.505211	0.011530659	109	1.256841799	04/05/2018	F2-YC2_32	Hybr	Hybr	male	4. BANGOR 3
870	IMG_9911	S1020	Norway	Hatchery	Saltwater	Norway_Hatchery_Saltwater	Norway_Hatchery	F2	48.4	4251.936618	0.011383048	115.1086443	1.310287261	04/05/2018	F2-YC2_5	Hybr	Hybr	male	4. BANGOR 3
686	IMG_9429	S835	Norway	Hatchery	Saltwater	Norway_Hatchery_Saltwater	Norway_Hatchery	F2	48.3	4228.418735	0.01142271	110.2225022	1.259039653	04/05/2018	F2-YC2_5	Hybr	Hybr	male	4. BANGOR 3
52	IMG_0133	S1106	Norway	Hatchery	Saltwater	Norway_Hatchery_Saltwater	Norway_Hatchery	F2	48.2	4256.110078	0.011324895	118.0677771	1.337105186	04/05/2018	F2-YC2_14	Hybr	Hybr	male	4. BANGOR 3
405	IMG_8744	S559	Norway	Hatchery	Saltwater	Norway_Hatchery_Saltwater	Norway_Hatchery	F2	48.2	4713.814803	0.010225264	127.3930924	1.30262798	04/05/2018	F2-YC2_59	Hybr	Hybr	female	3. BANGOR 1
555	IMG_9111	S707	Norway	Hatchery	Saltwater	Norway_Hatchery_Saltwater	Norway_Hatchery	F2	48.2	4224.820115	0.01140877	106.3014581	1.212768861	04/05/2018	F2-YC2_41	Hybr	Hybr	male	3. BANGOR 1
413	IMG_8765	S567	Norway	Hatchery	Saltwater	Norway_Hatchery_Saltwater	Norway_Hatchery	F2	48	4698.29767	0.010216466	116.1077086	1.186210497	04/05/2018	F2-YC2_5	Hybr	Hybr	male	3. BANGOR 1
902	IMG_9997	S1052	Norway	Hatchery	Saltwater	Norway_Hatchery_Saltwater	Norway_Hatchery	F2	48	4236.872903	0.01132911	100.079968	1.133816986	04/05/2018	F2-YC2_14	Hybr	Hybr	female	4. BANGOR 3
18	IMG_0050	S1071	Norway	Hatchery	Saltwater	Norway_Hatchery_Saltwater	Norway_Hatchery	F2	47.9	4211.650152	0.011373214	103.0194156	1.171661897	04/05/2018	F2-YC2_32	Hybr	Hybr	female	4. BANGOR 3
101	IMG_7884	S261	Norway	Hatchery	Saltwater	Norway_Hatchery_Saltwater	Norway_Hatchery	F2	47.8	4205.934498	0.011364894	123.9112586	1.408238327	02/05/2018	F2-YC2_59	Hybr	Hybr	female	4. BANGOR 3
480	IMG_8940	S634	Norway	Hatchery	Saltwater	Norway_Hatchery_Saltwater	Norway_Hatchery	F2	47.8	4151.852117	0.011512934	108.3743512	1.247706768	04/05/2018	F2-YC2_41	Hybr	Hybr	female	3. BANGOR 1
851	IMG_9861	S1001	Norway	Hatchery	Saltwater	Norway_Hatchery_Saltwater	Norway_Hatchery	F2	47.7	4182.195715	0.011405492	102.019606	1.163583806	04/05/2018	F2-YC2_32	Hybr	Hybr	NA	4. BANGOR 3
598	IMG_9207	S748	Norway	Hatchery	Saltwater	Norway_Hatchery_Saltwater	Norway_Hatchery	F2	47.6	4143.590955	0.01148762	110.0181803	1.263847093	04/05/2018	F2-YC2_41	Hybr	Hybr	female	3. BANGOR 1
259	IMG_8349	S420	Norway	Hatchery	Saltwater	Norway_Hatchery_Saltwater	Norway_Hatchery	F2	47.5	4441.400342	0.010694825	119.707978	1.280255892	03/05/2018	F2-YC2_5	Hybr	Hybr	male	4. BANGOR 3
899	IMG_9990	S1049	Norway	Hatchery	Saltwater	Norway_Hatchery_Saltwater	Norway_Hatchery	F2	47.5	4180.417443	0.011362502	102.1224755	1.160366794	04/05/2018	F2-YC2_32	Hybr	Hybr	female	4. BANGOR 3
508	IMG_9005	S661	Norway	Hatchery	Saltwater	Norway_Hatchery_Saltwater	Norway_Hatchery	F2	47.4	4158.646174	0.01139794	107.1680923	1.221495497	04/05/2018	F2-YC2_41	Hybr	Hybr	female	3. BANGOR 1
360	IMG_8631	S519	Norway	Hatchery	Saltwater	Norway_Hatchery_Saltwater	Norway_Hatchery	F2	47.2	4408.690055	0.010706128	111	1.188380207	04/05/2018	F2-YC2_32	Hybr	Hybr	male	3. BANGOR 1
784	IMG_9670	S935	Norway	Hatchery	Saltwater	Norway_Hatchery_Saltwater	Norway_Hatchery	F2	47.1	4096.258293	0.011498298	98.32598843	1.130581551	04/05/2018	F2-YC2_32	Hybr	Hybr	female	4. BANGOR 3
787	IMG_9677	S938	Norway	Hatchery	Saltwater	Norway_Hatchery_Saltwater	Norway_Hatchery	F2	47.1	4122.604274	0.011424817	109.0733698	1.246143306	04/05/2018	F2-YC2_86	Hybr	Hybr	male	4. BANGOR 3
155	IMG_8014	S317	Norway	Hatchery	Saltwater	Norway_Hatchery_Saltwater	Norway_Hatchery	F2	47	4177.528935	0.01125067	120.266371	1.353077268	02/05/2018	F2-YC2_5	Hybr	Hybr	male	4. BANGOR 3
299	IMG_8457	S459	Norway	Hatchery	Saltwater	Norway_Hatchery_Saltwater	Norway_Hatchery	F2	47	4368.033196	0.010759991	110.3675677	1.187554089	03/05/2018	F2-YC2_32	Hybr	Hybr	female	3. BANGOR 1
848	IMG_9855	S998	Norway	Hatchery	Saltwater	Norway_Hatchery_Saltwater	Norway_Hatchery	F2	47	4131.442847	0.011376171	120.1041215	1.366325015	04/05/2018	F2-YC2_14	Hybr	Hybr	female	4. BANGOR 3
295	IMG_8447	S455	Norway	Hatchery	Saltwater	Norway_Hatchery_Saltwater	Norway_Hatchery	F2	46.9	4417.007245	0.010618049	116.5203845	1.237219169	03/05/2018	F2-YC2_5	Hybr	Hybr	male	3. BANGOR 1
431	IMG_8825	S585	Norway	Hatchery	Saltwater	Norway_Hatchery_Saltwater	Norway_Hatchery	F2	46.8	4087.230113	0.011450297	111.2205017	1.273507812	04/05/2018	F2-YC2_14	Hybr	Hybr	female	3. BANGOR 1
793	IMG_9689	S944	Norway	Hatchery	Saltwater	Norway_Hatchery_Saltwater	Norway_Hatchery	F2	46.7	4055.020838	0.011516587	118.0381294	1.359396379	04/05/2018	F2-YC2_41	Hybr	Hybr	female	4. BANGOR 3
232	IMG_8263	S394	Norway	Hatchery	Saltwater	Norway_Hatchery_Saltwater	Norway_Hatchery	F2	46.6	4360.280381	0.010687386	118	1.261111562	03/05/2018	F2-YC2_86	Hybr	Hybr	female	4. BANGOR 3
900	IMG_9992	S1050	Norway	Hatchery	Saltwater	Norway_Hatchery_Saltwater	Norway_Hatchery	F2	46.5	4047.743322	0.011487883	103.0436801	1.183753698	04/05/2018	F2-YC2_32	Hybr	Hybr	NA	4. BANGOR 3
28	IMG_0077	S1081	Norway	Hatchery	Saltwater	Norway_Hatchery_Saltwater	Norway_Hatchery	F2	46.2	4072.546623	0.011344253	108.2266141	1.227750112	04/05/2018	F2-YC2_14	Hybr	Hybr	female	4. BANGOR 3
838	IMG_9827	S988	Norway	Hatchery	Saltwater	Norway_Hatchery_Saltwater	Norway_Hatchery	F2	46.2	4067.710044	0.011357742	102.0784012	1.159380114	04/05/2018	F2-YC2_14	Hybr	Hybr	male	4. BANGOR 3
395	IMG_8709	S549	Norway	Hatchery	Saltwater	Norway_Hatchery_Saltwater	Norway_Hatchery	F2	46.1	4479.512139	0.010291299	106.0754448	1.091654147	04/05/2018	F2-YC2_32	Hybr	Hybr	male	3. BANGOR 1
318	IMG_8507	S477	Norway	Hatchery	Saltwater	Norway_Hatchery_Saltwater	Norway_Hatchery	F2	46	4360.455137	0.010549357	120	1.265922897	04/05/2018	F2-YC2_14	Hybr	Hybr	male	3. BANGOR 1
676	IMG_9405	S825	Norway	Hatchery	Saltwater	Norway_Hatchery_Saltwater	Norway_Hatchery	F2	46	3990.151	0.011528386	109.2245394	1.259182626	04/05/2018	F2-YC2_59	Hybr	Hybr	male	4. BANGOR 3
90	IMG_0245	S1144	Norway	Hatchery	Saltwater	Norway_Hatchery_Saltwater	Norway_Hatchery	F2	45.9	4031.573514	0.011385133	110.0409015	1.252830281	04/05/2018	F2-YC2_5	Hybr	Hybr	female	4. BANGOR 3
448	IMG_8874	S602	Norway	Hatchery	Saltwater	Norway_Hatchery_Saltwater	Norway_Hatchery	F2	45.7	3961.03383	0.011537392	110.0409015	1.269585016	04/05/2018	F2-YC2_32	Hybr	Hybr	female	3. BANGOR 1
189	IMG_8120	S350	Norway	Hatchery	Saltwater	Norway_Hatchery_Saltwater	Norway_Hatchery	F2	45.6	1391.035945	0.032781324	35.05709629	1.149218032	03/05/2018	F2-YC2_59	Hybr	Hybr	male	3. BANGOR 1
22	IMG_0059	S1075	Norway	Hatchery	Saltwater	Norway_Hatchery_Saltwater	Norway_Hatchery	F2	45.5	4001.274922	0.011371376	107.4662738	1.222039363	04/05/2018	F2-YC2_5	Hybr	Hybr	female	4. BANGOR 3
25	IMG_0066	S1078	Norway	Hatchery	Saltwater	Norway_Hatchery_Saltwater	Norway_Hatchery	F2	45.5	3991.210593	0.01140005	107.2986486	1.22320995	04/05/2018	F2-YC2_32	Hybr	Hybr	female	4. BANGOR 3
160	IMG_8035	S322	Norway	Hatchery	Saltwater	Norway_Hatchery_Saltwater	Norway_Hatchery	F2	45.3	4242.40321	0.01067791	106.117859	1.133116956	03/05/2018	F2-YC2_32	Hybr	Hybr	female	3. BANGOR 1
53	IMG_0136	S1107	Norway	Hatchery	Saltwater	Norway_Hatchery_Saltwater	Norway_Hatchery	F2	45.2	3977.158031	0.011364899	104.0768947	1.182823414	04/05/2018	F2-YC2_86	Hybr	Hybr	male	4. BANGOR 3
76	IMG_0205	S1130	Norway	Hatchery	Saltwater	Norway_Hatchery_Saltwater	Norway_Hatchery	F2	45.2	3961.618482	0.011409478	105.3850084	1.202387964	04/05/2018	F2-YC2_41	Hybr	Hybr	male	4. BANGOR 3
164	IMG_8047	S325	Norway	Hatchery	Saltwater	Norway_Hatchery_Saltwater	Norway_Hatchery	F2	45.2	4221.959379	0.01070593	109.658561	1.173996837	03/05/2018	F2-YC2_86	Hybr	Hybr	female	3. BANGOR 1
778	IMG_9654	S929	Norway	Hatchery	Saltwater	Norway_Hatchery_Saltwater	Norway_Hatchery	F2	45.1	3954.099139	0.011405885	109.3709285	1.247472231	04/05/2018	F2-YC2_14	Hybr	Hybr	female	4. BANGOR 3
110	IMG_7907	S269	Norway	Hatchery	Saltwater	Norway_Hatchery_Saltwater	Norway_Hatchery	F2	44.9	3941.704834	0.01139101	119.1049957	1.356726222	02/05/2018	F2-YC2_86	Hybr	Hybr	female	4. BANGOR 3
207	IMG_8177	S368	Norway	Hatchery	Saltwater	Norway_Hatchery_Saltwater	Norway_Hatchery	F2	44.9	4224.704605	0.010627962	101.4001972	1.077677443	03/05/2018	F2-YC2_14	Hybr	Hybr	female	4. BANGOR 3
307	IMG_8476	S466	Norway	Hatchery	Saltwater	Norway_Hatchery_Saltwater	Norway_Hatchery	F2	44.9	4221.171046	0.010636859	110.1635148	1.171793742	03/05/2018	F2-YC2_5	Hybr	Hybr	female	3. BANGOR 1
737	IMG_9555	S886	Norway	Hatchery	Saltwater	Norway_Hatchery_Saltwater	Norway_Hatchery	F2	44.6	3880.349082	0.011493811	109.3709285	1.25708881	04/05/2018	F2-YC2_59	Hybr	Hybr	female	4. BANGOR 3
57	IMG_0145	S1111	Norway	Hatchery	Saltwater	Norway_Hatchery_Saltwater	Norway_Hatchery	F2	44.5	3919.955612	0.011352169	106.7941946	1.212345784	04/05/2018	F2-YC2_5	Hybr	Hybr	male	4. BANGOR 3
363	IMG_8638	S522	Norway	Hatchery	Saltwater	Norway_Hatchery_Saltwater	Norway_Hatchery	F2	44.5	4144.123188	0.010738098	118.0677771	1.267823335	04/05/2018	F2-YC2_5	Hybr	Hybr	female	3. BANGOR 1
477	IMG_8934	S631	Norway	Hatchery	Saltwater	Norway_Hatchery_Saltwater	Norway_Hatchery	F2	44.5	3886.978389	0.011448481	109.1650127	1.249773623	04/05/2018	F2-YC2_5	Hybr	Hybr	female	3. BANGOR 1
891	IMG_9968	S1041	Norway	Hatchery	Saltwater	Norway_Hatchery_Saltwater	Norway_Hatchery	F2	44.5	3913.687008	0.011370352	107.0747403	1.217477518	04/05/2018	F2-YC2_5	Hybr	Hybr	male	4. BANGOR 3
569	IMG_9139	S721	Norway	Hatchery	Saltwater	Norway_Hatchery_Saltwater	Norway_Hatchery	F2	44.3	3857.684798	0.011483572	99	1.136873599	04/05/2018	F2-YC2_41	Hybr	Hybr	female	3. BANGOR 1
80	IMG_0214	S1134	Norway	Hatchery	Saltwater	Norway_Hatchery_Saltwater	Norway_Hatchery	F2	44.2	3901.947847	0.011327676	108.1665383	1.225275473	04/05/2018	F2-YC2_86	Hybr	Hybr	female	4. BANGOR 3
355	IMG_8619	S514	Norway	Hatchery	Saltwater	Norway_Hatchery_Saltwater	Norway_Hatchery	F2	44.1	4123.42382	0.010694996	103.4842983	1.106764125	04/05/2018	F2-YC2_5	Hybr	Hybr	female	3. BANGOR 1
608	IMG_9229	S757	Norway	Hatchery	Saltwater	Norway_Hatchery_Saltwater	Norway_Hatchery	F2	44.1	3797.033711	0.011614329	107	1.242733238	04/05/2018	F2-YC2_41	Hybr	Hybr	male	3. BANGOR 1
668	IMG_9389	S817	Norway	Hatchery	Saltwater	Norway_Hatchery_Saltwater	Norway_Hatchery	F2	44.1	3864.186848	0.011412492	111.0720487	1.267608824	04/05/2018	F2-YC2_86	Hybr	Hybr	male	4. BANGOR 3
104	IMG_7890	S264	Norway	Hatchery	Saltwater	Norway_Hatchery_Saltwater	Norway_Hatchery	F2	44	3886.294508	0.011321839	126.3962025	1.431037431	02/05/2018	F2-YC2_14	Hybr	Hybr	female	4. BANGOR 3
659	IMG_9368	S808	Norway	Hatchery	Saltwater	Norway_Hatchery_Saltwater	Norway_Hatchery	F2	44	3837.337098	0.011466285	104.019229	1.192714103	04/05/2018	F2-YC2_14	Hybr	Hybr	male	4. BANGOR 3
455	IMG_8888	S609	Norway	Hatchery	Saltwater	Norway_Hatchery_Saltwater	Norway_Hatchery	F2	43.9	3856.238193	0.011384152	121	1.377482337	04/05/2018	F2-YC2_5	Hybr	Hybr	female	3. BANGOR 1
378	IMG_8662	S532	Norway	Hatchery	Saltwater	Norway_Hatchery_Saltwater	Norway_Hatchery	F2	43.8	4266.011838	0.010267201	108.3743512	1.112701221	04/05/2018	F2-YC2_59	Hybr	Hybr	male	3. BANGOR 1
198	IMG_8149	S359	Norway	Hatchery	Saltwater	Norway_Hatchery_Saltwater	Norway_Hatchery	F2	43.7	4101.161421	0.010655518	109.1146186	1.1626728	03/05/2018	F2-YC2_86	Hybr	Hybr	male	3. BANGOR 1
166	IMG_8050	S327	Norway	Hatchery	Saltwater	Norway_Hatchery_Saltwater	Norway_Hatchery	F2	43.6	4081.74203	0.010681714	109.772492	1.172558338	03/05/2018	F2-YC2_86	Hybr	Hybr	female	3. BANGOR 1
594	IMG_9199	S744	Norway	Hatchery	Saltwater	Norway_Hatchery_Saltwater	Norway_Hatchery	F2	43.5	3795.627221	0.011460556	104.1201229	1.193274545	04/05/2018	F2-YC2_5	Hybr	Hybr	female	3. BANGOR 1
673	IMG_9399	S822	Norway	Hatchery	Saltwater	Norway_Hatchery_Saltwater	Norway_Hatchery	F2	43.5	3806.92343	0.01142655	110.0181803	1.257128212	04/05/2018	F2-YC2_86	Hybr	Hybr	female	4. BANGOR 3
834	IMG_9815	S984	Norway	Hatchery	Saltwater	Norway_Hatchery_Saltwater	Norway_Hatchery	F2	43.5	3826.142705	0.011369153	117	1.330190846	04/05/2018	F2-YC2_5	Hybr	Hybr	male	4. BANGOR 3
850	IMG_9859	S1000	Norway	Hatchery	Saltwater	Norway_Hatchery_Saltwater	Norway_Hatchery	F2	43.5	3831.300693	0.011353847	102.019606	1.158314947	04/05/2018	F2-YC2_59	Hybr	Hybr	female	4. BANGOR 3
32	IMG_0085	S1085	Norway	Hatchery	Saltwater	Norway_Hatchery_Saltwater	Norway_Hatchery	F2	43.2	3807.793324	0.011345154	98.41239759	1.116503763	04/05/2018	F2-YC2_59	Hybr	Hybr	female	4. BANGOR 3
654	IMG_9358	S803	Norway	Hatchery	Saltwater	Norway_Hatchery_Saltwater	Norway_Hatchery	F2	43.2	3762.531595	0.011481631	110.3675677	1.267199704	04/05/2018	F2-YC2_59	Hybr	Hybr	female	4. BANGOR 3
329	IMG_8543	S488	Norway	Hatchery	Saltwater	Norway_Hatchery_Saltwater	Norway_Hatchery	F2	42.8	3977.425926	0.010760728	117.1537451	1.260659629	04/05/2018	F2-YC2_41	Hybr	Hybr	female	3. BANGOR 1
172	IMG_8069	S333	Norway	Hatchery	Saltwater	Norway_Hatchery_Saltwater	Norway_Hatchery	F2	42.6	4004.721214	0.010637445	104.6900186	1.113634272	03/05/2018	F2-YC2_86	Hybr	Hybr	female	3. BANGOR 1
625	IMG_9273	S774	Norway	Hatchery	Saltwater	Norway_Hatchery_Saltwater	Norway_Hatchery	F2	42.6	3685.609041	0.01155847	120.1041215	1.388219835	04/05/2018	F2-YC2_59	Hybr	Hybr	male	4. BANGOR 3
689	IMG_9435	S838	Norway	Hatchery	Saltwater	Norway_Hatchery_Saltwater	Norway_Hatchery	F2	42.5	3712.56569	0.011447609	108.2266141	1.23893595	04/05/2018	F2-YC2_32	Hybr	Hybr	female	4. BANGOR 3
159	IMG_8027	S321	Norway	Hatchery	Saltwater	Norway_Hatchery_Saltwater	Norway_Hatchery	F2	42.4	3953.299508	0.010725218	109.3709285	1.173027078	02/05/2018	F2-YC2_59	Hybr	Hybr	male	4. BANGOR 3
180	IMG_8095	S341	Norway	Hatchery	Saltwater	Norway_Hatchery_Saltwater	Norway_Hatchery	F2	42.3	3976.282938	0.010638076	111.2205017	1.183172147	03/05/2018	F2-YC2_14	Hybr	Hybr	male	3. BANGOR 1
560	IMG_9121	S712	Norway	Hatchery	Saltwater	Norway_Hatchery_Saltwater	Norway_Hatchery	F2	42.1	3662.98635	0.011493354	103.3924562	1.188326133	04/05/2018	F2-YC2_14	Hybr	Hybr	male	3. BANGOR 1
826	IMG_9784	S977	Norway	Hatchery	Saltwater	Norway_Hatchery_Saltwater	Norway_Hatchery	F2	42.1	3665.515107	0.011485425	109.2245394	1.25449029	04/05/2018	F2-YC2_59	Hybr	Hybr	female	4. BANGOR 3
50	IMG_0129	S1104	Norway	Hatchery	Saltwater	Norway_Hatchery_Saltwater	Norway_Hatchery	F2	42	3692.293054	0.011375045	108.295891	1.231870644	04/05/2018	F2-YC2_5	Hybr	Hybr	male	4. BANGOR 3
732	IMG_9543	S881	Norway	Hatchery	Saltwater	Norway_Hatchery_Saltwater	Norway_Hatchery	F2	42	3683.924538	0.011400885	103.247276	1.17711032	04/05/2018	F2-YC2_86	Hybr	Hybr	male	4. BANGOR 3
464	IMG_8907	S618	Norway	Hatchery	Saltwater	Norway_Hatchery_Saltwater	Norway_Hatchery	F2	41.6	3643.231807	0.011418433	107.1167587	1.223105583	04/05/2018	F2-YC2_86	Hybr	Hybr	female	3. BANGOR 1
187	IMG_8114	S348	Norway	Hatchery	Saltwater	Norway_Hatchery_Saltwater	Norway_Hatchery	F2	41.4	3863.143797	0.01071666	112.4455424	1.205040687	03/05/2018	F2-YC2_32	Hybr	Hybr	male	3. BANGOR 1
323	IMG_8523	S482	Norway	Hatchery	Saltwater	Norway_Hatchery_Saltwater	Norway_Hatchery	F2	41.4	3862.132572	0.010719466	106.0047169	1.136313992	04/05/2018	F2-YC2_59	Hybr	Hybr	female	3. BANGOR 1
320	IMG_8516	S479	Norway	Hatchery	Saltwater	Norway_Hatchery_Saltwater	Norway_Hatchery	F2	41.2	3862.087518	0.010667806	106.0754448	1.131592256	04/05/2018	F2-YC2_14	Hybr	Hybr	female	3. BANGOR 1
515	IMG_9019	S668	Norway	Hatchery	Saltwater	Norway_Hatchery_Saltwater	Norway_Hatchery	F2	41.2	3643.345303	0.011308289	94.19129471	1.06514234	04/05/2018	F2-YC2_86	Hybr	Hybr	female	3. BANGOR 1
897	IMG_9986	S1047	Norway	Hatchery	Saltwater	Norway_Hatchery_Saltwater	Norway_Hatchery	F2	41.2	3622.262277	0.011374107	111.0045044	1.26257715	04/05/2018	F2-YC2_86	Hybr	Hybr	female	4. BANGOR 3
475	IMG_8930	S629	Norway	Hatchery	Saltwater	Norway_Hatchery_Saltwater	Norway_Hatchery	F2	41.1	3597.838379	0.011423526	111.0720487	1.268834428	04/05/2018	F2-YC2_86	Hybr	Hybr	female	3. BANGOR 1
506	IMG_9001	S659	Norway	Hatchery	Saltwater	Norway_Hatchery_Saltwater	Norway_Hatchery	F2	41	3592.127642	0.011413848	91.02197537	1.038911019	04/05/2018	F2-YC2_59	Hybr	Hybr	female	3. BANGOR 1
239	IMG_8286	S401	Norway	Hatchery	Saltwater	Norway_Hatchery_Saltwater	Norway_Hatchery	F2	40.9	3837.224127	0.010658747	118.2708755	1.260619304	03/05/2018	F2-YC2_86	Hybr	Hybr	male	4. BANGOR 3
183	IMG_8102	S344	Norway	Hatchery	Saltwater	Norway_Hatchery_Saltwater	Norway_Hatchery	F2	40.8	3829.409485	0.010654384	116.068945	1.236643136	03/05/2018	F2-YC2_86	Hybr	Hybr	male	3. BANGOR 1
184	IMG_8103	S345	Norway	Hatchery	Saltwater	Norway_Hatchery_Saltwater	Norway_Hatchery	F2	40.5	3791.210888	0.010682603	114.5294722	1.223472859	03/05/2018	F2-YC2_41	Hybr	Hybr	male	3. BANGOR 1
840	IMG_9832	S990	Norway	Hatchery	Saltwater	Norway_Hatchery_Saltwater	Norway_Hatchery	F2	40.3	3537.973714	0.011390701	102.4890238	1.167421805	04/05/2018	F2-YC2_41	Hybr	Hybr	female	4. BANGOR 3
816	IMG_9760	S967	Norway	Hatchery	Saltwater	Norway_Hatchery_Saltwater	Norway_Hatchery	F2	39.3	3420.779005	0.011488611	108.0416586	1.241248609	04/05/2018	F2-YC2_59	Hybr	Hybr	male	4. BANGOR 3
339	IMG_8574	S498	Norway	Hatchery	Saltwater	Norway_Hatchery_Saltwater	Norway_Hatchery	F2	39.2	3704.093546	0.010582886	117	1.238197671	04/05/2018	F2-YC2_86	Hybr	Hybr	male	3. BANGOR 1
533	IMG_9059	S685	Norway	Hatchery	Saltwater	Norway_Hatchery_Saltwater	Norway_Hatchery	F2	39.2	3415.614293	0.011476706	96.0832972	1.102719724	04/05/2018	F2-YC2_59	Hybr	Hybr	male	3. BANGOR 1
386	IMG_8686	S540	Norway	Hatchery	Saltwater	Norway_Hatchery_Saltwater	Norway_Hatchery	F2	39.1	3803.667835	0.010279552	111	1.141030234	04/05/2018	F2-YC2_32	Hybr	Hybr	male	3. BANGOR 1
118	IMG_7925	S277	Norway	Hatchery	Saltwater	Norway_Hatchery_Saltwater	Norway_Hatchery	F2	39	3496.661551	0.011153496	114.9826074	1.282458031	02/05/2018	F2-YC2_59	Hybr	Hybr	female	4. BANGOR 3
332	IMG_8553	S491	Norway	Hatchery	Saltwater	Norway_Hatchery_Saltwater	Norway_Hatchery	F2	38.9	3674.013609	0.010587876	100	1.058787586	04/05/2018	F2-YC2_86	Hybr	Hybr	male	3. BANGOR 1
565	IMG_9131	S717	Norway	Hatchery	Saltwater	Norway_Hatchery_Saltwater	Norway_Hatchery	F2	38.7	3343.909837	0.011573279	90.00555538	1.041659364	04/05/2018	F2-YC2_14	Hybr	Hybr	male	3. BANGOR 1
62	IMG_0163	S1116	Norway	Hatchery	Saltwater	Norway_Hatchery_Saltwater	Norway_Hatchery	F2	37.1	3246.002465	0.011429443	97.01546269	1.108832696	04/05/2018	F2-YC2_59	Hybr	Hybr	female	4. BANGOR 3
370	IMG_8645	S524	Norway	Hatchery	Saltwater	Norway_Hatchery_Saltwater	Norway_Hatchery	F2	36.7	3573.3655	0.01027043	106.0754448	1.089440424	04/05/2018	F2-YC2_14	Hybr	Hybr	male	3. BANGOR 1
607	IMG_9227	S756	Norway	Hatchery	Saltwater	Norway_Hatchery_Saltwater	Norway_Hatchery	F2	36.2	3122.522698	0.01159319	101	1.170912225	04/05/2018	F2-YC2_14	Hybr	Hybr	male	3. BANGOR 1
730	IMG_9537	S879	Norway	Hatchery	Saltwater	Norway_Hatchery_Saltwater	Norway_Hatchery	F2	35	3066.211343	0.011414738	104.5801128	1.193754617	04/05/2018	F2-YC2_41	Hybr	Hybr	male	4. BANGOR 3
585	IMG_4432	F589	Norway	Hatchery	Freshwater	Norway_Hatchery_Freshwater	Norway_Hatchery	F2	27	3561.162872	0.007581793	119.0672079	0.902742932	05/05/2017	F2-YC2_14	Hybr	Hybr	female	5. BANGOR 2
830	IMG_4936	F820	Norway	Hatchery	Freshwater	Norway_Hatchery_Freshwater	Norway_Hatchery	F2	26.9	3867.818248	0.006954825	141.9048977	0.986923765	05/05/2017	F2-YC2_86	Hybr	Hybr	female	5. BANGOR 2
726	IMG_4721	F717	Norway	Hatchery	Freshwater	Norway_Hatchery_Freshwater	Norway_Hatchery	F2	26	3385.496862	0.007679818	117.0384552	0.898834044	05/05/2017	F2-YC2_41	Hybr	Hybr	male	5. BANGOR 2
521	IMG_4286	F520	Norway	Hatchery	Freshwater	Norway_Hatchery_Freshwater	Norway_Hatchery	F2	26	3427.245249	0.007586268	114.280357	0.866961383	04/05/2017	F2-YC2_41	Hybr	Hybr	female	5. BANGOR 2
627	IMG_4522	F628	Norway	Hatchery	Freshwater	Norway_Hatchery_Freshwater	Norway_Hatchery	F2	24.5	4357.001033	0.005623134	151.1621646	0.850005085	05/05/2017	F2-YC2_59	Hybr	Hybr	male	5. BANGOR 2
994	IMG_5271	F981	Norway	Hatchery	Freshwater	Norway_Hatchery_Freshwater	Norway_Hatchery	F2	24.3	3254.325122	0.007466986	120.266371	0.898027304	05/05/2017	F2-YC2_14	Hybr	Hybr	female	7. BANGOR 4
344	IMG_3899	F340	Norway	Hatchery	Freshwater	Norway_Hatchery_Freshwater	Norway_Hatchery	F2	24.1	4446.062753	0.005420526	161.077621	0.873125478	03/05/2017	F2-YC2_41	Hybr	Hybr	female	7. BANGOR 4
803	IMG_4882	F793	Norway	Hatchery	Freshwater	Norway_Hatchery_Freshwater	Norway_Hatchery	F2	23.5	3083.749828	0.007620592	109.1146186	0.831518015	05/05/2017	F2-YC2_41	Hybr	Hybr	female	5. BANGOR 2
612	IMG_4491	F613	Norway	Hatchery	Freshwater	Norway_Hatchery_Freshwater	Norway_Hatchery	F2	22.6	4078.653332	0.005541045	161.0279479	0.89226304	05/05/2017	F2-YC2_32	Hybr	Hybr	female	5. BANGOR 2
527	IMG_4298	F526	Norway	Hatchery	Freshwater	Norway_Hatchery_Freshwater	Norway_Hatchery	F2	22.6	4053.400548	0.005575565	154.5477273	0.861690967	04/05/2017	F2-YC2_41	Hybr	Hybr	female	5. BANGOR 2
846	IMG_4971	F835	Norway	Hatchery	Freshwater	Norway_Hatchery_Freshwater	Norway_Hatchery	F2	22.5	4018.746695	0.00559876	148.492424	0.831373509	05/05/2017	F2-YC2_41	Hybr	Hybr	female	5. BANGOR 2
624	IMG_4516	F625	Norway	Hatchery	Freshwater	Norway_Hatchery_Freshwater	Norway_Hatchery	F2	22.5	4080.914848	0.00551347	162.2498074	0.894559383	05/05/2017	F2-YC2_86	Hybr	Hybr	female	5. BANGOR 2
1299	IMG_5891	F1275	Norway	Hatchery	Freshwater	Norway_Hatchery_Freshwater	Norway_Hatchery	F2	22.3	4391.063652	0.005078496	166.7693017	0.846937262	05/05/2017	F2-YC2_41	Hybr	Hybr	male	7. BANGOR 4
1046	IMG_5377	F1033	Norway	Hatchery	Freshwater	Norway_Hatchery_Freshwater	Norway_Hatchery	F2	22.2	2913.581988	0.007619487	118.5116028	0.902997614	05/05/2017	F2-YC2_41	Hybr	Hybr	male	7. BANGOR 4
722	IMG_4713	F713	Norway	Hatchery	Freshwater	Norway_Hatchery_Freshwater	Norway_Hatchery	F2	22.1	4041.297069	0.005468541	161.523992	0.883300624	05/05/2017	F2-YC2_86	Hybr	Hybr	female	5. BANGOR 2
1292	IMG_5877	F1268	Norway	Hatchery	Freshwater	Norway_Hatchery_Freshwater	Norway_Hatchery	F2	22.1	4375.102856	0.00505131	156.0032051	0.788020521	05/05/2017	F2-YC2_41	Hybr	Hybr	male	7. BANGOR 4
1258	IMG_5808	F1234	Norway	Hatchery	Freshwater	Norway_Hatchery_Freshwater	Norway_Hatchery	F2	21.9	4323.226688	0.005065661	145.0310312	0.734678011	05/05/2017	F2-YC2_86	Hybr	Hybr	male	7. BANGOR 4
1124	IMG_5544	F1109	Norway	Hatchery	Freshwater	Norway_Hatchery_Freshwater	Norway_Hatchery	F2	21.8	3131.760687	0.006960941	119.0672079	0.828819757	05/05/2017	F2-YC2_41	Hybr	Hybr	NA	7. BANGOR 4
844	IMG_4967	F833	Norway	Hatchery	Freshwater	Norway_Hatchery_Freshwater	Norway_Hatchery	F2	21.7	3809.016277	0.005697009	148.5698489	0.846403766	05/05/2017	F2-YC2_14	Hybr	Hybr	male	5. BANGOR 2
842	IMG_4963	F831	Norway	Hatchery	Freshwater	Norway_Hatchery_Freshwater	Norway_Hatchery	F2	21.7	3809.000525	0.005697033	132.1362933	0.752784765	05/05/2017	F2-YC2_14	Hybr	Hybr	female	5. BANGOR 2
62	IMG_3280	F64	Norway	Hatchery	Freshwater	Norway_Hatchery_Freshwater	Norway_Hatchery	F2	21.6	3739.73221	0.005775815	141.1736519	0.815392844	26/04/2017	F2-YC2_41	Hybr	Hybr	NA	7. BANGOR 4
72	IMG_3300	F74	Norway	Hatchery	Freshwater	Norway_Hatchery_Freshwater	Norway_Hatchery	F2	21.6	3625.761299	0.00595737	137.2333779	0.817549948	26/04/2017	F2-YC2_86	Hybr	Hybr	male	7. BANGOR 4
208	IMG_3590	F205	Norway	Hatchery	Freshwater	Norway_Hatchery_Freshwater	Norway_Hatchery	F2	21.6	3964.233217	0.005448721	165.5113289	0.901825021	02/05/2017	F2-YC2_41	Hybr	Hybr	male	5. BANGOR 2
1106	IMG_5509	F1093	Norway	Hatchery	Freshwater	Norway_Hatchery_Freshwater	Norway_Hatchery	F2	21.5	4256.187966	0.005051469	160.1311962	0.808897715	05/05/2017	F2-YC2_41	Hybr	Hybr	NA	7. BANGOR 4
971	IMG_5223	F958	Norway	Hatchery	Freshwater	Norway_Hatchery_Freshwater	Norway_Hatchery	F2	21.5	3763.521356	0.005712735	146.013698	0.834137556	05/05/2017	F2-YC2_14	Hybr	Hybr	female	7. BANGOR 4
192	IMG_3556	F192	Norway	Hatchery	Freshwater	Norway_Hatchery_Freshwater	Norway_Hatchery	F2	21.4	3811.76547	0.005614196	159.0503065	0.892939659	28/04/2017	F2-YC2_59	Hybr	Hybr	male	5. BANGOR 2
600	IMG_4466	F601	Norway	Hatchery	Freshwater	Norway_Hatchery_Freshwater	Norway_Hatchery	F2	21.3	3859.025006	0.005519529	157.1559735	0.867426936	05/05/2017	F2-YC2_86	Hybr	Hybr	male	5. BANGOR 2
276	IMG_3746	F272	Norway	Hatchery	Freshwater	Norway_Hatchery_Freshwater	Norway_Hatchery	F2	21.3	3816.425684	0.005581138	160.0499922	0.89326116	03/05/2017	F2-YC2_59	Hybr	Hybr	male	5. BANGOR 2
857	IMG_4993	F846	Norway	Hatchery	Freshwater	Norway_Hatchery_Freshwater	Norway_Hatchery	F2	21.2	3857.528743	0.005495746	161.3846337	0.886929032	05/05/2017	F2-YC2_14	Hybr	Hybr	NA	5. BANGOR 2
865	IMG_5009	F854	Norway	Hatchery	Freshwater	Norway_Hatchery_Freshwater	Norway_Hatchery	F2	21.2	3763.578749	0.005632936	136.4734406	0.768746221	05/05/2017	F2-YC2_41	Hybr	Hybr	NA	5. BANGOR 2
89	IMG_3336	F91	Norway	Hatchery	Freshwater	Norway_Hatchery_Freshwater	Norway_Hatchery	F2	21.2	3751.003332	0.005651821	139.359248	0.787633547	27/04/2017	F2-YC2_59	Hybr	Hybr	NA	7. BANGOR 4
535	IMG_4313	F533	Norway	Hatchery	Freshwater	Norway_Hatchery_Freshwater	Norway_Hatchery	F2	21.2	3820.02212	0.005549706	151.0099334	0.838060746	04/05/2017	F2-YC2_41	Hybr	Hybr	female	5. BANGOR 2
962	IMG_5205	F949	Norway	Hatchery	Freshwater	Norway_Hatchery_Freshwater	Norway_Hatchery	F2	21	3685.539852	0.005697944	140.0892573	0.798220755	05/05/2017	F2-YC2_41	Hybr	Hybr	male	7. BANGOR 4
993	IMG_5269	F980	Norway	Hatchery	Freshwater	Norway_Hatchery_Freshwater	Norway_Hatchery	F2	21	3629.984022	0.005785149	147.2175261	0.851675387	05/05/2017	F2-YC2_41	Hybr	Hybr	male	7. BANGOR 4
593	IMG_4452	F594	Norway	Hatchery	Freshwater	Norway_Hatchery_Freshwater	Norway_Hatchery	F2	21	2769.33566	0.007583046	113.1105654	0.857722633	05/05/2017	F2-YC2_59	Hybr	Hybr	female	5. BANGOR 2
449	IMG_4146	F453	Norway	Hatchery	Freshwater	Norway_Hatchery_Freshwater	Norway_Hatchery	F2	21	3724.980805	0.005637613	148.5698489	0.837579303	04/05/2017	F2-YC2_59	Hybr	Hybr	male	7. BANGOR 4
598	IMG_4462	F599	Norway	Hatchery	Freshwater	Norway_Hatchery_Freshwater	Norway_Hatchery	F2	20.8	3782.186273	0.005499465	137.4408964	0.755851362	05/05/2017	F2-YC2_86	Hybr	Hybr	male	5. BANGOR 2
582	IMG_4426	F586	Norway	Hatchery	Freshwater	Norway_Hatchery_Freshwater	Norway_Hatchery	F2	20.7	3687.979664	0.005612829	141.6615685	0.79512219	05/05/2017	F2-YC2_14	Hybr	Hybr	female	5. BANGOR 2
1165	IMG_5627	F1148	Norway	Hatchery	Freshwater	Norway_Hatchery_Freshwater	Norway_Hatchery	F2	20.7	4009.919949	0.005162198	168.0476123	0.867495017	05/05/2017	F2-YC2_5	Hybr	Hybr	female	7. BANGOR 4
73	IMG_3302	F75	Norway	Hatchery	Freshwater	Norway_Hatchery_Freshwater	Norway_Hatchery	F2	20.7	3597.052265	0.005754712	150.4027925	0.865524762	26/04/2017	F2-YC2_41	Hybr	Hybr	male	7. BANGOR 4
257	IMG_3706	F253	Norway	Hatchery	Freshwater	Norway_Hatchery_Freshwater	Norway_Hatchery	F2	20.7	3856.399487	0.005367701	141.2869421	0.758386083	02/05/2017	F2-YC2_32	Hybr	Hybr	male	5. BANGOR 2
320	IMG_3837	F316	Norway	Hatchery	Freshwater	Norway_Hatchery_Freshwater	Norway_Hatchery	F2	20.7	3904.247943	0.005301917	157.1559735	0.833227986	03/05/2017	F2-YC2_41	Hybr	Hybr	male	7. BANGOR 4
566	IMG_4378	F563	Norway	Hatchery	Freshwater	Norway_Hatchery_Freshwater	Norway_Hatchery	F2	20.7	3720.11317	0.005564347	150.4027925	0.836893305	04/05/2017	F2-YC2_32	Hybr	Hybr	male	5. BANGOR 2
1279	IMG_5850	F1255	Norway	Hatchery	Freshwater	Norway_Hatchery_Freshwater	Norway_Hatchery	F2	20.6	4033.0636	0.00510778	154.2076522	0.787658701	05/05/2017	F2-YC2_32	Hybr	Hybr	NA	7. BANGOR 4
1037	IMG_5359	F1024	Norway	Hatchery	Freshwater	Norway_Hatchery_Freshwater	Norway_Hatchery	F2	20.6	3619.448853	0.005691474	154.5477273	0.879604413	05/05/2017	F2-YC2_14	Hybr	Hybr	NA	7. BANGOR 4
391	IMG_4003	F387	Norway	Hatchery	Freshwater	Norway_Hatchery_Freshwater	Norway_Hatchery	F2	20.6	3697.273861	0.005571673	144.4195278	0.804658347	03/05/2017	F2-YC2_32	Hybr	Hybr	male	7. BANGOR 4
470	IMG_4187	F473	Norway	Hatchery	Freshwater	Norway_Hatchery_Freshwater	Norway_Hatchery	F2	20.6	3686.697302	0.005587657	125.1598977	0.699350579	04/05/2017	F2-YC2_14	Hybr	Hybr	female	7. BANGOR 4
569	IMG_4384	F566	Norway	Hatchery	Freshwater	Norway_Hatchery_Freshwater	Norway_Hatchery	F2	20.6	3706.951848	0.005557126	142.5061402	0.791924635	04/05/2017	F2-YC2_59	Hybr	Hybr	male	5. BANGOR 2
1085	IMG_5466	F1072	Norway	Hatchery	Freshwater	Norway_Hatchery_Freshwater	Norway_Hatchery	F2	20.5	4010.135783	0.005112046	154.3016526	0.7887972	05/05/2017	F2-YC2_41	Hybr	Hybr	male	7. BANGOR 4
301	IMG_3798	F297	Norway	Hatchery	Freshwater	Norway_Hatchery_Freshwater	Norway_Hatchery	F2	20.5	3587.146498	0.005714849	143.2654878	0.818740607	03/05/2017	F2-YC2_41	Hybr	Hybr	male	5. BANGOR 2
986	IMG_5255	F973	Norway	Hatchery	Freshwater	Norway_Hatchery_Freshwater	Norway_Hatchery	F2	20.4	2665.012007	0.00765475	107.1680923	0.820344928	05/05/2017	F2-YC2_59	Hybr	Hybr	female	7. BANGOR 4
26	IMG_3209	F28	Norway	Hatchery	Freshwater	Norway_Hatchery_Freshwater	Norway_Hatchery	F2	20.4	3551.000141	0.00574486	145.0551619	0.833321652	26/04/2017	F2-YC2_5	Hybr	Hybr	female	7. BANGOR 4
270	IMG_3734	F266	Norway	Hatchery	Freshwater	Norway_Hatchery_Freshwater	Norway_Hatchery	F2	20.4	3787.221937	0.005386534	148.2160585	0.798370849	03/05/2017	F2-YC2_14	Hybr	Hybr	female	5. BANGOR 2
560	IMG_4366	F557	Norway	Hatchery	Freshwater	Norway_Hatchery_Freshwater	Norway_Hatchery	F2	20.4	3667.085219	0.005563001	143.3492239	0.797451925	04/05/2017	F2-YC2_41	Hybr	Hybr	male	5. BANGOR 2
773	IMG_4821	F764	Norway	Hatchery	Freshwater	Norway_Hatchery_Freshwater	Norway_Hatchery	F2	20.3	2693.537451	0.007536558	119.6411301	0.901682262	05/05/2017	F2-YC2_5	Hybr	Hybr	male	5. BANGOR 2
968	IMG_5217	F955	Norway	Hatchery	Freshwater	Norway_Hatchery_Freshwater	Norway_Hatchery	F2	20.3	3599.761381	0.005639263	144.0034722	0.812073406	05/05/2017	F2-YC2_86	Hybr	Hybr	male	7. BANGOR 4
25	IMG_3208	F27	Norway	Hatchery	Freshwater	Norway_Hatchery_Freshwater	Norway_Hatchery	F2	20.3	3553.129606	0.005713273	145.0034482	0.828444308	26/04/2017	F2-YC2_41	Hybr	Hybr	female	7. BANGOR 4
493	IMG_4229	F493	Norway	Hatchery	Freshwater	Norway_Hatchery_Freshwater	Norway_Hatchery	F2	20.3	3616.373874	0.005613358	140.1748908	0.786851798	04/05/2017	F2-YC2_5	Hybr	Hybr	male	7. BANGOR 4
529	IMG_4302	F528	Norway	Hatchery	Freshwater	Norway_Hatchery_Freshwater	Norway_Hatchery	F2	20.3	3634.546051	0.005585292	131.381125	0.733801911	04/05/2017	F2-YC2_86	Hybr	Hybr	male	5. BANGOR 2
530	IMG_4304	F529	Norway	Hatchery	Freshwater	Norway_Hatchery_Freshwater	Norway_Hatchery	F2	20.3	3614.031129	0.005616996	143.1712262	0.804192268	04/05/2017	F2-YC2_59	Hybr	Hybr	female	5. BANGOR 2
613	IMG_4493	F614	Norway	Hatchery	Freshwater	Norway_Hatchery_Freshwater	Norway_Hatchery	F2	20.2	3673.148241	0.00549937	146.8740957	0.807714946	05/05/2017	F2-YC2_41	Hybr	Hybr	male	5. BANGOR 2
847	IMG_4973	F836	Norway	Hatchery	Freshwater	Norway_Hatchery_Freshwater	Norway_Hatchery	F2	20.2	3592.216586	0.005623269	146.4137972	0.82332416	05/05/2017	F2-YC2_59	Hybr	Hybr	female	5. BANGOR 2
893	IMG_5067	F882	Norway	Hatchery	Freshwater	Norway_Hatchery_Freshwater	Norway_Hatchery	F2	20.2	2644.417705	0.007638733	98.50888285	0.752483025	05/05/2017	F2-YC2_32	Hybr	Hybr	female	5. BANGOR 2
752	IMG_4778	F743	Norway	Hatchery	Freshwater	Norway_Hatchery_Freshwater	Norway_Hatchery	F2	20.1	3631.030983	0.005535618	141.4284271	0.782893729	05/05/2017	F2-YC2_32	Hybr	Hybr	male	5. BANGOR 2
640	IMG_4548	F641	Norway	Hatchery	Freshwater	Norway_Hatchery_Freshwater	Norway_Hatchery	F2	20.1	3511.216598	0.005724512	140.6022759	0.804879354	05/05/2017	F2-YC2_41	Hybr	Hybr	male	5. BANGOR 2
224	IMG_3624	F220	Norway	Hatchery	Freshwater	Norway_Hatchery_Freshwater	Norway_Hatchery	F2	20.1	3672.395676	0.005473266	140.2283851	0.767507314	02/05/2017	F2-YC2_86	Hybr	Hybr	female	5. BANGOR 2
393	IMG_4007	F389	Norway	Hatchery	Freshwater	Norway_Hatchery_Freshwater	Norway_Hatchery	F2	20.1	3639.655203	0.005522501	145.0861813	0.801238601	03/05/2017	F2-YC2_5	Hybr	Hybr	female	7. BANGOR 4
998	IMG_5279	F985	Norway	Hatchery	Freshwater	Norway_Hatchery_Freshwater	Norway_Hatchery	F2	20	3478.156983	0.005750172	147.122398	0.845979056	05/05/2017	F2-YC2_59	Hybr	Hybr	male	7. BANGOR 4
979	IMG_5240	F966	Norway	Hatchery	Freshwater	Norway_Hatchery_Freshwater	Norway_Hatchery	F2	20	3567.282579	0.005606508	141.0567262	0.79083573	05/05/2017	F2-YC2_41	Hybr	Hybr	female	7. BANGOR 4
1038	IMG_5361	F1025	Norway	Hatchery	Freshwater	Norway_Hatchery_Freshwater	Norway_Hatchery	F2	20	3536.261444	0.00565569	144.0312466	0.814596143	05/05/2017	F2-YC2_5	Hybr	Hybr	NA	7. BANGOR 4
1004	IMG_5292	F991	Norway	Hatchery	Freshwater	Norway_Hatchery_Freshwater	Norway_Hatchery	F2	20	3478.405526	0.005749761	137.5245433	0.790733238	05/05/2017	F2-YC2_32	Hybr	Hybr	female	7. BANGOR 4
1017	IMG_5319	F1004	Norway	Hatchery	Freshwater	Norway_Hatchery_Freshwater	Norway_Hatchery	F2	20	3498.137362	0.005717328	147.0136048	0.840525054	05/05/2017	F2-YC2_14	Hybr	Hybr	NA	7. BANGOR 4
184	IMG_3540	F184	Norway	Hatchery	Freshwater	Norway_Hatchery_Freshwater	Norway_Hatchery	F2	20	3652.509548	0.005475687	160.449369	0.878570566	28/04/2017	F2-YC2_86	Hybr	Hybr	female	5. BANGOR 2
191	IMG_3554	F191	Norway	Hatchery	Freshwater	Norway_Hatchery_Freshwater	Norway_Hatchery	F2	20	3622.073025	0.0055217	140.1748908	0.77400367	28/04/2017	F2-YC2_59	Hybr	Hybr	male	5. BANGOR 2
545	IMG_4334	F542	Norway	Hatchery	Freshwater	Norway_Hatchery_Freshwater	Norway_Hatchery	F2	20	3673.617427	0.005444225	149.5660389	0.814271175	04/05/2017	F2-YC2_5	Hybr	Hybr	male	5. BANGOR 2
1273	IMG_5838	F1249	Norway	Hatchery	Freshwater	Norway_Hatchery_Freshwater	Norway_Hatchery	F2	19.9	3916.128318	0.00508155	151.0827588	0.767734521	05/05/2017	F2-YC2_14	Hybr	Hybr	NA	7. BANGOR 4
854	IMG_4987	F843	Norway	Hatchery	Freshwater	Norway_Hatchery_Freshwater	Norway_Hatchery	F2	19.8	3513.768632	0.005634975	138.4629914	0.780235558	05/05/2017	F2-YC2_41	Hybr	Hybr	NA	5. BANGOR 2
1032	IMG_5349	F1019	Norway	Hatchery	Freshwater	Norway_Hatchery_Freshwater	Norway_Hatchery	F2	19.8	3473.722067	0.005699938	147.9628332	0.843378958	05/05/2017	F2-YC2_5	Hybr	Hybr	male	7. BANGOR 4
105	IMG_3370	F106	Norway	Hatchery	Freshwater	Norway_Hatchery_Freshwater	Norway_Hatchery	F2	19.8	3503.002284	0.005652294	156.4608577	0.884362821	27/04/2017	F2-YC2_5	Hybr	Hybr	male	5. BANGOR 2
126	IMG_3418	F127	Norway	Hatchery	Freshwater	Norway_Hatchery_Freshwater	Norway_Hatchery	F2	19.8	3527.127585	0.005613633	151.1191583	0.848327502	27/04/2017	F2-YC2_41	Hybr	Hybr	female	5. BANGOR 2
144	IMG_3460	F145	Norway	Hatchery	Freshwater	Norway_Hatchery_Freshwater	Norway_Hatchery	F2	19.8	3589.282101	0.005516423	148.0979406	0.816970954	28/04/2017	F2-YC2_14	Hybr	Hybr	female	5. BANGOR 2
741	IMG_4756	F732	Norway	Hatchery	Freshwater	Norway_Hatchery_Freshwater	Norway_Hatchery	F2	19.7	3557.491391	0.00553761	134.0037313	0.742060406	05/05/2017	F2-YC2_86	Hybr	Hybr	female	5. BANGOR 2
867	IMG_5013	F856	Norway	Hatchery	Freshwater	Norway_Hatchery_Freshwater	Norway_Hatchery	F2	19.7	3486.914108	0.005649695	146.7412689	0.829043363	05/05/2017	F2-YC2_14	Hybr	Hybr	female	5. BANGOR 2
366	IMG_3947	F362	Norway	Hatchery	Freshwater	Norway_Hatchery_Freshwater	Norway_Hatchery	F2	19.7	3504.228303	0.00562178	137.1787156	0.771188537	03/05/2017	F2-YC2_32	Hybr	Hybr	female	7. BANGOR 4
390	IMG_4001	F386	Norway	Hatchery	Freshwater	Norway_Hatchery_Freshwater	Norway_Hatchery	F2	19.7	3543.751966	0.00555908	146.1232357	0.812310729	03/05/2017	F2-YC2_5	Hybr	Hybr	male	7. BANGOR 4
866	IMG_5011	F855	Norway	Hatchery	Freshwater	Norway_Hatchery_Freshwater	Norway_Hatchery	F2	19.6	3519.47837	0.005569007	141.0283659	0.78538797	05/05/2017	F2-YC2_5	Hybr	Hybr	NA	5. BANGOR 2
604	IMG_4474	F605	Norway	Hatchery	Freshwater	Norway_Hatchery_Freshwater	Norway_Hatchery	F2	19.6	3549.338248	0.005522156	150.8509198	0.833022333	05/05/2017	F2-YC2_32	Hybr	Hybr	male	5. BANGOR 2
1272	IMG_5836	F1248	Norway	Hatchery	Freshwater	Norway_Hatchery_Freshwater	Norway_Hatchery	F2	19.6	3851.1719	0.00508936	155.4638222	0.791211349	05/05/2017	F2-YC2_5	Hybr	Hybr	male	7. BANGOR 4
953	IMG_5187	F940	Norway	Hatchery	Freshwater	Norway_Hatchery_Freshwater	Norway_Hatchery	F2	19.6	3526.027793	0.005558663	156	0.867151418	05/05/2017	F2-YC2_14	Hybr	Hybr	NA	7. BANGOR 4
969	IMG_5219	F956	Norway	Hatchery	Freshwater	Norway_Hatchery_Freshwater	Norway_Hatchery	F2	19.5	3440.66418	0.00566751	142.1724305	0.805763727	05/05/2017	F2-YC2_32	Hybr	Hybr	female	7. BANGOR 4
925	IMG_5131	F913	Norway	Hatchery	Freshwater	Norway_Hatchery_Freshwater	Norway_Hatchery	F2	19.5	3636.773295	0.005361896	146.4137972	0.785055546	05/05/2017	F2-YC2_5	Hybr	Hybr	male	5. BANGOR 2
992	IMG_5267	F979	Norway	Hatchery	Freshwater	Norway_Hatchery_Freshwater	Norway_Hatchery	F2	19.5	3388.00059	0.005755607	148.0304023	0.852004824	05/05/2017	F2-YC2_86	Hybr	Hybr	female	7. BANGOR 4
1041	IMG_5367	F1028	Norway	Hatchery	Freshwater	Norway_Hatchery_Freshwater	Norway_Hatchery	F2	19.5	3418.156813	0.005704829	146.4137972	0.835265671	05/05/2017	F2-YC2_59	Hybr	Hybr	male	7. BANGOR 4
939	IMG_5159	F926	Norway	Hatchery	Freshwater	Norway_Hatchery_Freshwater	Norway_Hatchery	F2	19.5	3509.431008	0.005556456	139.0143877	0.772427369	05/05/2017	F2-YC2_5	Hybr	Hybr	male	5. BANGOR 2
226	IMG_3629	F222	Norway	Hatchery	Freshwater	Norway_Hatchery_Freshwater	Norway_Hatchery	F2	19.5	3581.486842	0.005444666	153.2644773	0.834473904	02/05/2017	F2-YC2_59	Hybr	Hybr	male	5. BANGOR 2
411	IMG_4049	F407	Norway	Hatchery	Freshwater	Norway_Hatchery_Freshwater	Norway_Hatchery	F2	19.5	3526.226879	0.00552999	145.4166428	0.804152606	04/05/2017	F2-YC2_5	Hybr	Hybr	male	7. BANGOR 4
460	IMG_4167	F463	Norway	Hatchery	Freshwater	Norway_Hatchery_Freshwater	Norway_Hatchery	F2	19.5	3456.957188	0.005640799	137.4809078	0.775502141	04/05/2017	F2-YC2_59	Hybr	Hybr	female	7. BANGOR 4
1316	IMG_5933	F1292	Norway	Hatchery	Freshwater	Norway_Hatchery_Freshwater	Norway_Hatchery	F2	19.4	2753.722208	0.00704501	110.5486318	0.778816197	07/05/2017	F2-YC2_86	Hybr	Hybr	male	7. BANGOR 4
665	IMG_4595	F663	Norway	Hatchery	Freshwater	Norway_Hatchery_Freshwater	Norway_Hatchery	F2	19.4	3475.952963	0.005581203	143.850617	0.802859532	05/05/2017	F2-YC2_32	Hybr	Hybr	male	5. BANGOR 2
852	IMG_4983	F841	Norway	Hatchery	Freshwater	Norway_Hatchery_Freshwater	Norway_Hatchery	F2	19.4	3386.021264	0.005729438	142.5061402	0.816480141	05/05/2017	F2-YC2_59	Hybr	Hybr	female	5. BANGOR 2
27	IMG_3210	F29	Norway	Hatchery	Freshwater	Norway_Hatchery_Freshwater	Norway_Hatchery	F2	19.4	3398.700487	0.005708064	134.0149245	0.76496577	26/04/2017	F2-YC2_32	Hybr	Hybr	female	7. BANGOR 4
349	IMG_3911	F345	Norway	Hatchery	Freshwater	Norway_Hatchery_Freshwater	Norway_Hatchery	F2	19.4	3486.516313	0.005564293	142.2251736	0.791382607	03/05/2017	F2-YC2_14	Hybr	Hybr	male	7. BANGOR 4
6	IMG_3178	F7	Norway	Hatchery	Freshwater	Norway_Hatchery_Freshwater	Norway_Hatchery	F2	19.3	3044.451511	0.006339401	123.0162591	0.779849438	24/04/2017	F2-YC2_86	Hybr	Hybr	female	7. BANGOR 4
311	IMG_3819	F307	Norway	Hatchery	Freshwater	Norway_Hatchery_Freshwater	Norway_Hatchery	F2	19.3	3647.04442	0.005291956	143.6836804	0.76036777	03/05/2017	F2-YC2_32	Hybr	Hybr	male	7. BANGOR 4
685	IMG_4638	F677	Norway	Hatchery	Freshwater	Norway_Hatchery_Freshwater	Norway_Hatchery	F2	19.2	2514.832996	0.007634702	92.08691547	0.703056139	05/05/2017	F2-YC2_32	Hybr	Hybr	male	5. BANGOR 2
606	IMG_4478	F607	Norway	Hatchery	Freshwater	Norway_Hatchery_Freshwater	Norway_Hatchery	F2	19.2	3446.567133	0.00557076	146.0308187	0.813502715	05/05/2017	F2-YC2_32	Hybr	Hybr	female	5. BANGOR 2
1047	IMG_5379	F1034	Norway	Hatchery	Freshwater	Norway_Hatchery_Freshwater	Norway_Hatchery	F2	19.2	2522.064234	0.007612812	117.6137747	0.895371515	05/05/2017	F2-YC2_5	Hybr	Hybr	NA	7. BANGOR 4
293	IMG_3781	F289	Norway	Hatchery	Freshwater	Norway_Hatchery_Freshwater	Norway_Hatchery	F2	19.2	3392.503795	0.005659537	148.5698489	0.840836524	03/05/2017	F2-YC2_59	Hybr	Hybr	male	5. BANGOR 2
383	IMG_3984	F379	Norway	Hatchery	Freshwater	Norway_Hatchery_Freshwater	Norway_Hatchery	F2	19.2	3467.647329	0.005536895	134.1827113	0.742955616	03/05/2017	F2-YC2_32	Hybr	Hybr	male	7. BANGOR 4
336	IMG_3882	F332	Norway	Hatchery	Freshwater	Norway_Hatchery_Freshwater	Norway_Hatchery	F2	19.1	3512.056947	0.005438408	155.2063143	0.844075323	03/05/2017	F2-YC2_5	Hybr	Hybr	male	7. BANGOR 4
434	IMG_4097	F429	Norway	Hatchery	Freshwater	Norway_Hatchery_Freshwater	Norway_Hatchery	F2	19.1	3456.421849	0.005525946	154.0129865	0.851067425	04/05/2017	F2-YC2_86	Hybr	Hybr	male	7. BANGOR 4
837	IMG_4953	F826	Norway	Hatchery	Freshwater	Norway_Hatchery_Freshwater	Norway_Hatchery	F2	19	3442.903716	0.005518598	133.824512	0.738523624	05/05/2017	F2-YC2_32	Hybr	Hybr	male	5. BANGOR 2
1072	IMG_5440	F1059	Norway	Hatchery	Freshwater	Norway_Hatchery_Freshwater	Norway_Hatchery	F2	19	3562.574911	0.005333221	147.7633243	0.788054492	05/05/2017	F2-YC2_86	Hybr	Hybr	female	7. BANGOR 4
826	IMG_4928	F816	Norway	Hatchery	Freshwater	Norway_Hatchery_Freshwater	Norway_Hatchery	F2	19	3527.319804	0.005386526	136.0330842	0.732745751	05/05/2017	F2-YC2_59	Hybr	Hybr	female	5. BANGOR 2
579	IMG_4420	F583	Norway	Hatchery	Freshwater	Norway_Hatchery_Freshwater	Norway_Hatchery	F2	19	3346.029289	0.005678372	142.1724305	0.80730799	05/05/2017	F2-YC2_41	Hybr	Hybr	female	5. BANGOR 2
810	IMG_4896	F800	Norway	Hatchery	Freshwater	Norway_Hatchery_Freshwater	Norway_Hatchery	F2	19	3482.103531	0.005456472	136.1322886	0.742802005	05/05/2017	F2-YC2_32	Hybr	Hybr	male	5. BANGOR 2
93	IMG_3343	F94	Norway	Hatchery	Freshwater	Norway_Hatchery_Freshwater	Norway_Hatchery	F2	19	3349.502202	0.005672485	129.1394595	0.732541608	27/04/2017	F2-YC2_59	Hybr	Hybr	male	7. BANGOR 4
127	IMG_3420	F128	Norway	Hatchery	Freshwater	Norway_Hatchery_Freshwater	Norway_Hatchery	F2	19	3209.281851	0.005920328	140.0321392	0.829036142	27/04/2017	F2-YC2_14	Hybr	Hybr	female	5. BANGOR 2
247	IMG_3681	F243	Norway	Hatchery	Freshwater	Norway_Hatchery_Freshwater	Norway_Hatchery	F2	19	3494.278896	0.00543746	152.3285922	0.828280552	02/05/2017	F2-YC2_5	Hybr	Hybr	male	5. BANGOR 2
337	IMG_3884	F333	Norway	Hatchery	Freshwater	Norway_Hatchery_Freshwater	Norway_Hatchery	F2	19	3482.275406	0.005456203	156.0512736	0.851447359	03/05/2017	F2-YC2_59	Hybr	Hybr	female	7. BANGOR 4
1163	IMG_5623	F1146	Norway	Hatchery	Freshwater	Norway_Hatchery_Freshwater	Norway_Hatchery	F2	18.9	3450.742819	0.005477082	145.4957044	0.796891845	05/05/2017	F2-YC2_86	Hybr	Hybr	male	7. BANGOR 4
1079	IMG_5454	F1066	Norway	Hatchery	Freshwater	Norway_Hatchery_Freshwater	Norway_Hatchery	F2	18.9	3496.576897	0.005405287	152.0526225	0.821887992	05/05/2017	F2-YC2_14	Hybr	Hybr	female	7. BANGOR 4
373	IMG_3962	F369	Norway	Hatchery	Freshwater	Norway_Hatchery_Freshwater	Norway_Hatchery	F2	18.9	3393.478746	0.005569506	145.220522	0.808806558	03/05/2017	F2-YC2_14	Hybr	Hybr	female	7. BANGOR 4
823	IMG_4922	F813	Norway	Hatchery	Freshwater	Norway_Hatchery_Freshwater	Norway_Hatchery	F2	18.8	3457.145788	0.005438012	140	0.761321669	05/05/2017	F2-YC2_59	Hybr	Hybr	female	5. BANGOR 2
124	IMG_3414	F125	Norway	Hatchery	Freshwater	Norway_Hatchery_Freshwater	Norway_Hatchery	F2	18.8	3373.113992	0.005573485	142.0563269	0.791748797	27/04/2017	F2-YC2_14	Hybr	Hybr	female	5. BANGOR 2
1108	IMG_5513	F1095	Norway	Hatchery	Freshwater	Norway_Hatchery_Freshwater	Norway_Hatchery	F2	18.7	3693.286477	0.005063241	155.724115	0.788468744	05/05/2017	F2-YC2_14	Hybr	Hybr	male	7. BANGOR 4
959	IMG_5199	F946	Norway	Hatchery	Freshwater	Norway_Hatchery_Freshwater	Norway_Hatchery	F2	18.7	2467.613017	0.007578174	105.2330746	0.797474515	05/05/2017	F2-YC2_32	Hybr	Hybr	male	7. BANGOR 4
1022	IMG_5329	F1009	Norway	Hatchery	Freshwater	Norway_Hatchery_Freshwater	Norway_Hatchery	F2	18.7	3279.513531	0.005702065	144.8861622	0.826150344	05/05/2017	F2-YC2_59	Hybr	Hybr	NA	7. BANGOR 4
360	IMG_3934	F356	Norway	Hatchery	Freshwater	Norway_Hatchery_Freshwater	Norway_Hatchery	F2	18.7	3354.27563	0.005574974	139.6065901	0.778303134	03/05/2017	F2-YC2_32	Hybr	Hybr	male	7. BANGOR 4
117	IMG_3394	F118	Norway	Hatchery	Freshwater	Norway_Hatchery_Freshwater	Norway_Hatchery	F2	18.6	3268.016218	0.005691526	143.1712262	0.814862788	27/04/2017	F2-YC2_59	Hybr	Hybr	male	5. BANGOR 2
446	IMG_4140	F450	Norway	Hatchery	Freshwater	Norway_Hatchery_Freshwater	Norway_Hatchery	F2	18.6	3316.423525	0.005608451	130.0038461	0.729120246	04/05/2017	F2-YC2_5	Hybr	Hybr	female	7. BANGOR 4
602	IMG_4470	F603	Norway	Hatchery	Freshwater	Norway_Hatchery_Freshwater	Norway_Hatchery	F2	18.5	17.10665861	1.081450237	0.710668164	0.768552254	05/05/2017	F2-YC2_14	Hybr	Hybr	male	5. BANGOR 2
882	IMG_5045	F871	Norway	Hatchery	Freshwater	Norway_Hatchery_Freshwater	Norway_Hatchery	F2	18.5	3324.218555	0.005565218	144.0034722	0.801410675	05/05/2017	F2-YC2_5	Hybr	Hybr	male	5. BANGOR 2
584	IMG_4430	F588	Norway	Hatchery	Freshwater	Norway_Hatchery_Freshwater	Norway_Hatchery	F2	18.5	3287.082901	0.00562809	146.1232357	0.822394793	05/05/2017	F2-YC2_5	Hybr	Hybr	female	5. BANGOR 2
1023	IMG_5331	F1010	Norway	Hatchery	Freshwater	Norway_Hatchery_Freshwater	Norway_Hatchery	F2	18.5	3185.000628	0.005808476	139.4417441	0.809944037	05/05/2017	F2-YC2_32	Hybr	Hybr	male	7. BANGOR 4
991	IMG_5265	F978	Norway	Hatchery	Freshwater	Norway_Hatchery_Freshwater	Norway_Hatchery	F2	18.5	3235.039567	0.005718632	132.6386067	0.758511348	05/05/2017	F2-YC2_32	Hybr	Hybr	male	7. BANGOR 4
708	IMG_4685	F699	Norway	Hatchery	Freshwater	Norway_Hatchery_Freshwater	Norway_Hatchery	F2	18.5	2436.066502	0.00759421	99.60923652	0.756453436	05/05/2017	F2-YC2_32	Hybr	Hybr	female	5. BANGOR 2
371	IMG_3958	F367	Norway	Hatchery	Freshwater	Norway_Hatchery_Freshwater	Norway_Hatchery	F2	18.5	3317.52468	0.005576447	139.6065901	0.778508727	03/05/2017	F2-YC2_5	Hybr	Hybr	female	7. BANGOR 4
463	IMG_4173	F466	Norway	Hatchery	Freshwater	Norway_Hatchery_Freshwater	Norway_Hatchery	F2	18.5	3294.175466	0.005615973	146.2190138	0.821162013	04/05/2017	F2-YC2_59	Hybr	Hybr	male	7. BANGOR 4
325	IMG_3859	F321	Norway	Hatchery	Freshwater	Norway_Hatchery_Freshwater	Norway_Hatchery	F2	18.4	3391.014745	0.005426104	158.3161394	0.859039899	03/05/2017	F2-YC2_5	Hybr	Hybr	female	7. BANGOR 4
932	IMG_5145	F919	Norway	Hatchery	Freshwater	Norway_Hatchery_Freshwater	Norway_Hatchery	F2	18.2	2386.302998	0.00762686	97.18538985	0.741219408	05/05/2017	F2-YC2_5	Hybr	Hybr	NA	5. BANGOR 2
548	IMG_4341	F545	Norway	Hatchery	Freshwater	Norway_Hatchery_Freshwater	Norway_Hatchery	F2	18.2	2397.652393	0.007590758	93	0.70594053	04/05/2017	F2-YC2_86	Hybr	Hybr	male	5. BANGOR 2
475	IMG_4197	F478	Norway	Hatchery	Freshwater	Norway_Hatchery_Freshwater	Norway_Hatchery	F2	18.1	3224.062034	0.005614036	141.2869421	0.793189965	04/05/2017	F2-YC2_5	Hybr	Hybr	male	7. BANGOR 4
522	IMG_4288	F521	Norway	Hatchery	Freshwater	Norway_Hatchery_Freshwater	Norway_Hatchery	F2	18.1	3255.858719	0.005559209	142.2251736	0.790659505	04/05/2017	F2-YC2_5	Hybr	Hybr	male	5. BANGOR 2
677	IMG_4613	F672	Norway	Hatchery	Freshwater	Norway_Hatchery_Freshwater	Norway_Hatchery	F2	18	3179.01274	0.005662135	133.454112	0.755635228	05/05/2017	F2-YC2_32	Hybr	Hybr	female	5. BANGOR 2
935	IMG_5151	F922	Norway	Hatchery	Freshwater	Norway_Hatchery_Freshwater	Norway_Hatchery	F2	18	3239.006792	0.005557259	117	0.650199316	05/05/2017	F2-YC2_32	Hybr	Hybr	male	5. BANGOR 2
828	IMG_4932	F818	Norway	Hatchery	Freshwater	Norway_Hatchery_Freshwater	Norway_Hatchery	F2	18	3350.436539	0.005372434	146.9863939	0.789674736	05/05/2017	F2-YC2_5	Hybr	Hybr	female	5. BANGOR 2
84	IMG_3325	F86	Norway	Hatchery	Freshwater	Norway_Hatchery_Freshwater	Norway_Hatchery	F2	18	3144.498688	0.005724283	137.0912105	0.784748869	27/04/2017	F2-YC2_32	Hybr	Hybr	female	7. BANGOR 4
379	IMG_3976	F375	Norway	Hatchery	Freshwater	Norway_Hatchery_Freshwater	Norway_Hatchery	F2	18	3256.958244	0.005526629	141.6933308	0.783086476	03/05/2017	F2-YC2_86	Hybr	Hybr	male	7. BANGOR 4
442	IMG_4132	F446	Norway	Hatchery	Freshwater	Norway_Hatchery_Freshwater	Norway_Hatchery	F2	18	3197.122613	0.005630062	143.4224529	0.807477368	04/05/2017	F2-YC2_59	Hybr	Hybr	female	7. BANGOR 4
479	IMG_4205	F482	Norway	Hatchery	Freshwater	Norway_Hatchery_Freshwater	Norway_Hatchery	F2	18	3198.977962	0.005626797	138.09055	0.77700751	04/05/2017	F2-YC2_59	Hybr	Hybr	female	7. BANGOR 4
421	IMG_4072	F417	Norway	Hatchery	Freshwater	Norway_Hatchery_Freshwater	Norway_Hatchery	F2	17.9	3126.143951	0.005725904	136.0918807	0.779249037	04/05/2017	F2-YC2_5	Hybr	Hybr	male	7. BANGOR 4
1213	IMG_5720	F1193	Norway	Hatchery	Freshwater	Norway_Hatchery_Freshwater	Norway_Hatchery	F2	17.8	3421.642296	0.00520218	148.9731519	0.77498519	05/05/2017	F2-YC2_32	Hybr	Hybr	male	7. BANGOR 4
924	IMG_5128	F912	Norway	Hatchery	Freshwater	Norway_Hatchery_Freshwater	Norway_Hatchery	F2	17.8	3312.002717	0.005374392	139.0431588	0.747272402	05/05/2017	F2-YC2_5	Hybr	Hybr	male	5. BANGOR 2
911	IMG_5102	F899	Norway	Hatchery	Freshwater	Norway_Hatchery_Freshwater	Norway_Hatchery	F2	17.8	3063.026281	0.005811246	131.8483978	0.766203508	05/05/2017	F2-YC2_59	Hybr	Hybr	NA	5. BANGOR 2
66	IMG_3288	F68	Norway	Hatchery	Freshwater	Norway_Hatchery_Freshwater	Norway_Hatchery	F2	17.8	3119.02629	0.005706909	139.1689621	0.794224638	26/04/2017	F2-YC2_14	Hybr	Hybr	male	7. BANGOR 4
196	IMG_3564	F196	Norway	Hatchery	Freshwater	Norway_Hatchery_Freshwater	Norway_Hatchery	F2	17.7	3151.015709	0.005617236	153.2644773	0.860922794	28/04/2017	F2-YC2_59	Hybr	Hybr	female	5. BANGOR 2
614	IMG_4495	F615	Norway	Hatchery	Freshwater	Norway_Hatchery_Freshwater	Norway_Hatchery	F2	17.5	3138.780655	0.005575413	136.3671515	0.760303256	05/05/2017	F2-YC2_41	Hybr	Hybr	male	5. BANGOR 2
132	IMG_3434	F133	Norway	Hatchery	Freshwater	Norway_Hatchery_Freshwater	Norway_Hatchery	F2	17.5	3112.59779	0.005622313	137.1313239	0.770995268	27/04/2017	F2-YC2_5	Hybr	Hybr	female	5. BANGOR 2
426	IMG_4081	F421	Norway	Hatchery	Freshwater	Norway_Hatchery_Freshwater	Norway_Hatchery	F2	17.5	3128.739043	0.005593308	140.014285	0.78314297	04/05/2017	F2-YC2_14	Hybr	Hybr	female	7. BANGOR 4
551	IMG_4347	F548	Norway	Hatchery	Freshwater	Norway_Hatchery_Freshwater	Norway_Hatchery	F2	17.5	3131.66154	0.005588088	137.0036496	0.765588438	04/05/2017	F2-YC2_5	Hybr	Hybr	female	5. BANGOR 2
568	IMG_4382	F565	Norway	Hatchery	Freshwater	Norway_Hatchery_Freshwater	Norway_Hatchery	F2	17.5	3105.659511	0.005634874	132.0605922	0.744144796	04/05/2017	F2-YC2_41	Hybr	Hybr	male	5. BANGOR 2
1080	IMG_5456	F1067	Norway	Hatchery	Freshwater	Norway_Hatchery_Freshwater	Norway_Hatchery	F2	17.4	3429.861951	0.00507309	139.1294361	0.705816217	05/05/2017	F2-YC2_14	Hybr	Hybr	male	7. BANGOR 4
1153	IMG_5603	F1136	Norway	Hatchery	Freshwater	Norway_Hatchery_Freshwater	Norway_Hatchery	F2	17.4	3364.875778	0.005171068	147.0850094	0.760586522	05/05/2017	F2-YC2_32	Hybr	Hybr	female	7. BANGOR 4
185	IMG_3542	F185	Norway	Hatchery	Freshwater	Norway_Hatchery_Freshwater	Norway_Hatchery	F2	17.4	3161.349395	0.005503979	145.1688672	0.799006365	28/04/2017	F2-YC2_32	Hybr	Hybr	male	5. BANGOR 2
313	IMG_3823	F309	Norway	Hatchery	Freshwater	Norway_Hatchery_Freshwater	Norway_Hatchery	F2	17.2	3112.503815	0.005526098	134.4507345	0.742987887	03/05/2017	F2-YC2_59	Hybr	Hybr	male	7. BANGOR 4
816	IMG_4908	F806	Norway	Hatchery	Freshwater	Norway_Hatchery_Freshwater	Norway_Hatchery	F2	17	3165.508648	0.005370385	138.2931669	0.742687542	05/05/2017	F2-YC2_86	Hybr	Hybr	male	5. BANGOR 2
550	IMG_4345	F547	Norway	Hatchery	Freshwater	Norway_Hatchery_Freshwater	Norway_Hatchery	F2	17	2227.064885	0.007633365	106.0424443	0.809460724	04/05/2017	F2-YC2_5	Hybr	Hybr	female	5. BANGOR 2
188	IMG_3548	F188	Norway	Hatchery	Freshwater	Norway_Hatchery_Freshwater	Norway_Hatchery	F2	16.9	3064.005875	0.005515655	150.2131818	0.82852412	28/04/2017	F2-YC2_32	Hybr	Hybr	male	5. BANGOR 2
1097	IMG_5491	F1084	Norway	Hatchery	Freshwater	Norway_Hatchery_Freshwater	Norway_Hatchery	F2	16.7	3294.722598	0.005068712	142.0563269	0.72004261	05/05/2017	F2-YC2_14	Hybr	Hybr	female	7. BANGOR 4
1147	IMG_5591	F1130	Norway	Hatchery	Freshwater	Norway_Hatchery_Freshwater	Norway_Hatchery	F2	16.7	3202.092129	0.00521534	131.1068267	0.683766712	05/05/2017	F2-YC2_32	Hybr	Hybr	female	7. BANGOR 4
655	IMG_4576	F654	Norway	Hatchery	Freshwater	Norway_Hatchery_Freshwater	Norway_Hatchery	F2	16.7	2197.178418	0.007600657	97.08243919	0.737890342	05/05/2017	F2-YC2_5	Hybr	Hybr	female	5. BANGOR 2
368	IMG_3952	F364	Norway	Hatchery	Freshwater	Norway_Hatchery_Freshwater	Norway_Hatchery	F2	16.7	2984.41351	0.005595739	135.0925609	0.755942754	03/05/2017	F2-YC2_86	Hybr	Hybr	male	7. BANGOR 4
1145	IMG_5587	F1128	Norway	Hatchery	Freshwater	Norway_Hatchery_Freshwater	Norway_Hatchery	F2	16.6	3228.706862	0.005141377	151.0827588	0.776773459	05/05/2017	F2-YC2_59	Hybr	Hybr	NA	7. BANGOR 4
793	IMG_4860	F783	Norway	Hatchery	Freshwater	Norway_Hatchery_Freshwater	Norway_Hatchery	F2	16.6	3069.969707	0.005407219	136.7186893	0.73926796	05/05/2017	F2-YC2_86	Hybr	Hybr	male	5. BANGOR 2
461	IMG_4169	F464	Norway	Hatchery	Freshwater	Norway_Hatchery_Freshwater	Norway_Hatchery	F2	16.5	3111.468624	0.005302962	144.1700385	0.764528241	04/05/2017	F2-YC2_59	Hybr	Hybr	female	7. BANGOR 4
468	IMG_4183	F471	Norway	Hatchery	Freshwater	Norway_Hatchery_Freshwater	Norway_Hatchery	F2	16.4	2913.029008	0.005629879	132.1854758	0.744188196	04/05/2017	F2-YC2_59	Hybr	Hybr	female	7. BANGOR 4
472	IMG_4191	F475	Norway	Hatchery	Freshwater	Norway_Hatchery_Freshwater	Norway_Hatchery	F2	16.3	2894.485274	0.005631398	122.2620137	0.688506119	04/05/2017	F2-YC2_32	Hybr	Hybr	male	7. BANGOR 4
87	IMG_3331	F89	Norway	Hatchery	Freshwater	Norway_Hatchery_Freshwater	Norway_Hatchery	F2	16.2	2830.746368	0.005722872	134.0037313	0.766886243	27/04/2017	F2-YC2_5	Hybr	Hybr	female	7. BANGOR 4
575	IMG_4395	F571	Norway	Hatchery	Freshwater	Norway_Hatchery_Freshwater	Norway_Hatchery	F2	15.8	2819.20503	0.005604417	128.0624847	0.717715539	04/05/2017	F2-YC2_86	Hybr	Hybr	female	5. BANGOR 2
278	IMG_3750	F274	Norway	Hatchery	Freshwater	Norway_Hatchery_Freshwater	Norway_Hatchery	F2	14.5	2524.00317	0.005744842	134.1342611	0.770580168	03/05/2017	F2-YC2_14	Hybr	Hybr	female	5. BANGOR 2
180	IMG_3532	F180	Norway	Hatchery	Freshwater	Norway_Hatchery_Freshwater	Norway_Hatchery	F2	10.8	1959.612717	0.005511293	126.0634761	0.694772763	28/04/2017	F2-YC2_86	Hybr	Hybr	male	5. BANGOR 2
9	IMG_1088	SMO19_014	Ireland	Natural	Saltwater	Ireland_Natural_Saltwater	Ireland_Natural	Domesticated	12.5	3071.531865	0.004069631	201.5564437	0.820260266	11/04/2019	NA	NA	NA	NA	Trap
11	IMG_1128	SMO19_017	Ireland	Natural	Saltwater	Ireland_Natural_Saltwater	Ireland_Natural	Domesticated	12.9	2697.243964	0.00478266	152.1610988	0.727734755	16/04/2019	NA	NA	NA	NA	Trap
15	IMG_1154	SMO19_025	Ireland	Natural	Saltwater	Ireland_Natural_Saltwater	Ireland_Natural	Domesticated	12.5	2064.375208	0.006055101	130.0615239	0.787535639	23/04/2019	NA	NA	NA	NA	Trap
27	IMG_1216	SMO19_041	Ireland	Natural	Saltwater	Ireland_Natural_Saltwater	Ireland_Natural	Domesticated	13.7	2622.867515	0.005223291	159.5900999	0.833585515	24/04/2019	NA	NA	NA	NA	Trap
48	IMG_1326	SMO19_086	Ireland	Natural	Saltwater	Ireland_Natural_Saltwater	Ireland_Natural	Domesticated	11.8	2072.18532	0.005694471	139.3018306	0.793250287	30/04/2019	NA	NA	NA	NA	Trap
71	IMG_1359	SMO19_110	Ireland	Natural	Saltwater	Ireland_Natural_Saltwater	Ireland_Natural	Domesticated	11.6	2045.909578	0.00566985	125.015999	0.708821936	01/05/2019	NA	NA	NA	NA	Trap
94	IMG_1441	SMO19_178	Ireland	Natural	Saltwater	Ireland_Natural_Saltwater	Ireland_Natural	Domesticated	14.6	2551.432931	0.005722275	154.029218	0.881397491	03/05/2019	NA	NA	NA	NA	Trap
0	IMG_0952	SMO19_001	Ireland	Natural	Saltwater	Ireland_Natural_Saltwater	Ireland_Natural	Domesticated	12.6	2169.193859	0.005808609	123.1462545	0.7153085	02/04/2019	NA	NA	NA	NA	Trap
1	IMG_0953	SMO19_002	Ireland	Natural	Saltwater	Ireland_Natural_Saltwater	Ireland_Natural	Domesticated	12.9	2241.557717	0.005754927	141.0319113	0.811628289	02/04/2019	NA	NA	NA	NA	Trap
2	IMG_0969	SMO19_004	Ireland	Natural	Saltwater	Ireland_Natural_Saltwater	Ireland_Natural	Domesticated	13.1	1845.260415	0.007099269	122.1474519	0.867157614	05/04/2019	NA	NA	NA	NA	Trap
4	IMG_0978	SMO19_006	Ireland	Natural	Saltwater	Ireland_Natural_Saltwater	Ireland_Natural	Domesticated	13	2135.083137	0.006088756	126.0634761	0.767569731	08/04/2019	NA	NA	NA	NA	Trap
5	IMG_0979	SMO19_009	Ireland	Natural	Saltwater	Ireland_Natural_Saltwater	Ireland_Natural	Domesticated	12.7	1851.476438	0.006859391	125.0639836	0.857862709	08/04/2019	NA	NA	NA	NA	Trap
6	IMG_0980	SMO19_007	Ireland	Natural	Saltwater	Ireland_Natural_Saltwater	Ireland_Natural	Domesticated	11.6	1844.131232	0.006290225	128.1405478	0.806032851	08/04/2019	NA	NA	NA	NA	Trap
8	IMG_1057	SMO19_013	Ireland	Natural	Saltwater	Ireland_Natural_Saltwater	Ireland_Natural	Domesticated	12	2096.885786	0.005722772	130.2459212	0.745367757	10/04/2019	NA	NA	NA	NA	Trap
10	IMG_1089	SMO19_015	Ireland	Natural	Saltwater	Ireland_Natural_Saltwater	Ireland_Natural	Domesticated	10.4	2526.000792	0.00411718	150.119952	0.618070868	11/04/2019	NA	NA	NA	NA	Trap
58	IMG_1345	SMO19_096	Ireland	Natural	Saltwater	Ireland_Natural_Saltwater	Ireland_Natural	Domesticated	11.5	2040.590601	0.005635623	121.0371844	0.68211998	01/05/2019	NA	NA	NA	NA	Trap
69	IMG_1357	SMO19_108	Ireland	Natural	Saltwater	Ireland_Natural_Saltwater	Ireland_Natural	Domesticated	14.1	2462.182771	0.005726626	139.057542	0.796330543	01/05/2019	NA	NA	NA	NA	Trap
798	IMG_9710	S949	Norway	Hatchery	Saltwater	Norway_Hatchery_Saltwater	Norway_Hatchery	HFF	54.8	4775.513061	0.011475207	142.126704	1.630933322	04/05/2018	F2-YC2_30	Mowi	Figgjo	male	4. BANGOR 3
726	IMG_9529	S875	Norway	Hatchery	Saltwater	Norway_Hatchery_Saltwater	Norway_Hatchery	HFF	53.2	4571.561003	0.011637163	120.0166655	1.396653485	04/05/2018	F2-YC2_84	Mowi	Figgjo	male	4. BANGOR 3
492	IMG_8967	S646	Norway	Hatchery	Saltwater	Norway_Hatchery_Saltwater	Norway_Hatchery	HFF	52.9	4637.816081	0.011406231	104.0432602	1.186741425	04/05/2018	F2-YC2_84	Mowi	Figgjo	female	3. BANGOR 1
2	IMG_0008	S1056	Norway	Hatchery	Saltwater	Norway_Hatchery_Saltwater	Norway_Hatchery	HFF	52.7	4661.217223	0.01130606	114.3547113	1.292901188	04/05/2018	F2-YC2_84	Mowi	Figgjo	female	4. BANGOR 3
531	IMG_9055	S683	Norway	Hatchery	Saltwater	Norway_Hatchery_Saltwater	Norway_Hatchery	HFF	52.3	4608.385618	0.011348877	116.0387866	1.316909877	04/05/2018	F2-YC2_84	Mowi	Figgjo	female	3. BANGOR 1
10	IMG_0034	S1064	Norway	Hatchery	Saltwater	Norway_Hatchery_Saltwater	Norway_Hatchery	HFF	52.1	4593.384917	0.011342398	115.1086443	1.30560806	04/05/2018	F2-YC2_3	Mowi	Figgjo	female	4. BANGOR 3
309	IMG_8479	S468	Norway	Hatchery	Saltwater	Norway_Hatchery_Saltwater	Norway_Hatchery	HFF	51.8	1609.090737	0.032192094	39.20459157	1.262077891	03/05/2018	F2-YC2_84	Mowi	Figgjo	male	3. BANGOR 1
847	IMG_9853	S997	Norway	Hatchery	Saltwater	Norway_Hatchery_Saltwater	Norway_Hatchery	HFF	51.1	4535.238913	0.011267323	109	1.228138166	04/05/2018	F2-YC2_84	Mowi	Figgjo	male	4. BANGOR 3
561	IMG_9123	S713	Norway	Hatchery	Saltwater	Norway_Hatchery_Saltwater	Norway_Hatchery	HFF	50.8	4434.070478	0.011456742	112	1.283155067	04/05/2018	F2-YC2_3	Mowi	Figgjo	male	3. BANGOR 1
125	IMG_7943	S285	Norway	Hatchery	Saltwater	Norway_Hatchery_Saltwater	Norway_Hatchery	HFF	50	4416.531331	0.011321102	124.016128	1.403999187	02/05/2018	F2-YC2_30	Mowi	Figgjo	female	4. BANGOR 3
190	IMG_8126	S351	Norway	Hatchery	Saltwater	Norway_Hatchery_Saltwater	Norway_Hatchery	HFF	50	1548.129194	0.032297046	38.11823711	1.231106462	03/05/2018	F2-YC2_3	Mowi	Figgjo	male	3. BANGOR 1
429	IMG_8816	S583	Norway	Hatchery	Saltwater	Norway_Hatchery_Saltwater	Norway_Hatchery	HFF	50	4410.499518	0.011336584	106.0188662	1.201891824	04/05/2018	F2-YC2_84	Mowi	Figgjo	male	3. BANGOR 1
853	IMG_9866	S1003	Norway	Hatchery	Saltwater	Norway_Hatchery_Saltwater	Norway_Hatchery	HFF	50	4374.358239	0.011430248	115.4339638	1.319438847	04/05/2018	F2-YC2_30	Mowi	Figgjo	male	4. BANGOR 3
152	IMG_8008	S314	Norway	Hatchery	Saltwater	Norway_Hatchery_Saltwater	Norway_Hatchery	HFF	49.8	4424.294068	0.011256033	128.0039062	1.440816191	02/05/2018	F2-YC2_84	Mowi	Figgjo	male	4. BANGOR 3
419	IMG_8784	S573	Norway	Hatchery	Saltwater	Norway_Hatchery_Saltwater	Norway_Hatchery	HFF	49.5	4888.718135	0.010125354	117.2731853	1.187432475	04/05/2018	F2-YC2_84	Mowi	Figgjo	male	3. BANGOR 1
860	IMG_9883	S1010	Norway	Hatchery	Saltwater	Norway_Hatchery_Saltwater	Norway_Hatchery	HFF	49.1	4338.371353	0.011317611	115	1.301525282	04/05/2018	F2-YC2_30	Mowi	Figgjo	female	4. BANGOR 3
764	IMG_9612	S913	Norway	Hatchery	Saltwater	Norway_Hatchery_Saltwater	Norway_Hatchery	HFF	49	4257.625864	0.011508761	114	1.311998794	04/05/2018	F2-YC2_84	Mowi	Figgjo	male	4. BANGOR 3
898	IMG_9988	S1048	Norway	Hatchery	Saltwater	Norway_Hatchery_Saltwater	Norway_Hatchery	HFF	48.8	4295.88105	0.011359719	103.0776406	1.170932994	04/05/2018	F2-YC2_30	Mowi	Figgjo	female	4. BANGOR 3
41	IMG_0110	S1095	Norway	Hatchery	Saltwater	Norway_Hatchery_Saltwater	Norway_Hatchery	HFF	48.5	4315.505996	0.011238543	104.3072385	1.172261392	04/05/2018	F2-YC2_3	Mowi	Figgjo	male	4. BANGOR 3
895	IMG_9981	S1045	Norway	Hatchery	Saltwater	Norway_Hatchery_Saltwater	Norway_Hatchery	HFF	48.5	4302.320537	0.011272986	103.0776406	1.161992819	04/05/2018	F2-YC2_84	Mowi	Figgjo	male	4. BANGOR 3
580	IMG_9163	S731	Norway	Hatchery	Saltwater	Norway_Hatchery_Saltwater	Norway_Hatchery	HFF	48.3	4211.486317	0.011468635	110.0045454	1.261601996	04/05/2018	F2-YC2_84	Mowi	Figgjo	male	3. BANGOR 1
412	IMG_8763	S566	Norway	Hatchery	Saltwater	Norway_Hatchery_Saltwater	Norway_Hatchery	HFF	47.9	4662.643992	0.010273141	117.0170928	1.202133115	04/05/2018	F2-YC2_30	Mowi	Figgjo	female	3. BANGOR 1
106	IMG_7899	S265	Norway	Hatchery	Saltwater	Norway_Hatchery_Saltwater	Norway_Hatchery	HFF	47.5	4153.777197	0.011435375	135.3698637	1.548005158	02/05/2018	F2-YC2_84	Mowi	Figgjo	male	4. BANGOR 3
417	IMG_8774	S571	Norway	Hatchery	Saltwater	Norway_Hatchery_Saltwater	Norway_Hatchery	HFF	47.5	4651.522439	0.01021171	120.0374941	1.225788125	04/05/2018	F2-YC2_3	Mowi	Figgjo	male	3. BANGOR 1
768	IMG_9620	S917	Norway	Hatchery	Saltwater	Norway_Hatchery_Saltwater	Norway_Hatchery	HFF	47.3	4110.121288	0.011508176	111.0720487	1.278236708	04/05/2018	F2-YC2_3	Mowi	Figgjo	male	4. BANGOR 3
615	IMG_9244	S764	Norway	Hatchery	Saltwater	Norway_Hatchery_Saltwater	Norway_Hatchery	HFF	47.2	4102.34238	0.011505622	99	1.13905656	04/05/2018	F2-YC2_3	Mowi	Figgjo	male	3. BANGOR 1
211	IMG_8192	S372	Norway	Hatchery	Saltwater	Norway_Hatchery_Saltwater	Norway_Hatchery	HFF	46.6	1439.028144	0.032382966	34.13209633	1.105298528	03/05/2018	F2-YC2_3	Mowi	Figgjo	male	4. BANGOR 3
406	IMG_8746	S560	Norway	Hatchery	Saltwater	Norway_Hatchery_Saltwater	Norway_Hatchery	HFF	46.6	4570.161157	0.010196577	115.0391238	1.17300528	04/05/2018	F2-YC2_3	Mowi	Figgjo	female	3. BANGOR 1
521	IMG_9031	S674	Norway	Hatchery	Saltwater	Norway_Hatchery_Saltwater	Norway_Hatchery	HFF	46.6	4056.451282	0.011487874	111.0405331	1.27561962	04/05/2018	F2-YC2_30	Mowi	Figgjo	male	3. BANGOR 1
234	IMG_8272	S396	Norway	Hatchery	Saltwater	Norway_Hatchery_Saltwater	Norway_Hatchery	HFF	46.2	4321.745249	0.010690126	116.691902	1.247451102	03/05/2018	F2-YC2_84	Mowi	Figgjo	NA	4. BANGOR 3
889	IMG_9962	S1039	Norway	Hatchery	Saltwater	Norway_Hatchery_Saltwater	Norway_Hatchery	HFF	46.1	4059.111849	0.011357164	104.0768947	1.182018388	04/05/2018	F2-YC2_3	Mowi	Figgjo	female	4. BANGOR 3
700	IMG_9465	S849	Norway	Hatchery	Saltwater	Norway_Hatchery_Saltwater	Norway_Hatchery	HFF	46	4009.536756	0.011472647	111.0180166	1.27367052	04/05/2018	F2-YC2_3	Mowi	Figgjo	female	4. BANGOR 3
420	IMG_8789	S574	Norway	Hatchery	Saltwater	Norway_Hatchery_Saltwater	Norway_Hatchery	HFF	45.9	4499.025895	0.010202208	113	1.152849555	04/05/2018	F2-YC2_30	Mowi	Figgjo	female	3. BANGOR 1
361	IMG_8633	S520	Norway	Hatchery	Saltwater	Norway_Hatchery_Saltwater	Norway_Hatchery	HFF	45.8	4315.470426	0.01061298	118	1.252331604	04/05/2018	F2-YC2_3	Mowi	Figgjo	male	3. BANGOR 1
390	IMG_8694	S544	Norway	Hatchery	Saltwater	Norway_Hatchery_Saltwater	Norway_Hatchery	HFF	45.8	4491.842606	0.010196261	122	1.243943853	04/05/2018	F2-YC2_30	Mowi	Figgjo	female	3. BANGOR 1
402	IMG_8732	S556	Norway	Hatchery	Saltwater	Norway_Hatchery_Saltwater	Norway_Hatchery	HFF	45.1	4442.620961	0.010151665	116.0172401	1.177768163	04/05/2018	F2-YC2_84	Mowi	Figgjo	female	3. BANGOR 1
150	IMG_8004	S312	Norway	Hatchery	Saltwater	Norway_Hatchery_Saltwater	Norway_Hatchery	HFF	45	4010.73684	0.011219883	117.5159564	1.318515337	02/05/2018	F2-YC2_84	Mowi	Figgjo	female	4. BANGOR 3
788	IMG_9679	S939	Norway	Hatchery	Saltwater	Norway_Hatchery_Saltwater	Norway_Hatchery	HFF	45	3933.322768	0.011440709	105.0190459	1.201492312	04/05/2018	F2-YC2_3	Mowi	Figgjo	female	4. BANGOR 3
220	IMG_8215	S381	Norway	Hatchery	Saltwater	Norway_Hatchery_Saltwater	Norway_Hatchery	HFF	44.9	4200.411885	0.010689428	111.4495402	1.191331825	03/05/2018	F2-YC2_30	Mowi	Figgjo	male	4. BANGOR 3
715	IMG_9507	S864	Norway	Hatchery	Saltwater	Norway_Hatchery_Saltwater	Norway_Hatchery	HFF	44.8	3904.57693	0.011473714	107.4662738	1.233037318	04/05/2018	F2-YC2_84	Mowi	Figgjo	male	4. BANGOR 3
13	IMG_0041	S1067	Norway	Hatchery	Saltwater	Norway_Hatchery_Saltwater	Norway_Hatchery	HFF	44.7	3935.245482	0.011358885	102.1763182	1.160609025	04/05/2018	F2-YC2_30	Mowi	Figgjo	male	4. BANGOR 3
195	IMG_8138	S356	Norway	Hatchery	Saltwater	Norway_Hatchery_Saltwater	Norway_Hatchery	HFF	44.5	4190.579077	0.010619057	114.8564321	1.219667052	03/05/2018	F2-YC2_84	Mowi	Figgjo	female	3. BANGOR 1
801	IMG_9725	S952	Norway	Hatchery	Saltwater	Norway_Hatchery_Saltwater	Norway_Hatchery	HFF	44.5	3876.348798	0.011479875	106.1696755	1.218814613	04/05/2018	F2-YC2_3	Mowi	Figgjo	female	4. BANGOR 3
243	IMG_8296	S405	Norway	Hatchery	Saltwater	Norway_Hatchery_Saltwater	Norway_Hatchery	HFF	44.4	4165.42975	0.010659164	106.3813893	1.133936705	03/05/2018	F2-YC2_30	Mowi	Figgjo	female	4. BANGOR 3
872	IMG_9916	S1022	Norway	Hatchery	Saltwater	Norway_Hatchery_Saltwater	Norway_Hatchery	HFF	44.2	3906.528894	0.011314392	100.019998	1.131665484	04/05/2018	F2-YC2_30	Mowi	Figgjo	male	4. BANGOR 3
442	IMG_8861	S596	Norway	Hatchery	Saltwater	Norway_Hatchery_Saltwater	Norway_Hatchery	HFF	44.1	3826.822442	0.011523921	108.0046295	1.244636832	04/05/2018	F2-YC2_30	Mowi	Figgjo	male	3. BANGOR 1
755	IMG_9591	S904	Norway	Hatchery	Saltwater	Norway_Hatchery_Saltwater	Norway_Hatchery	HFF	44	3816.588136	0.011528621	100.079968	1.15378407	04/05/2018	F2-YC2_84	Mowi	Figgjo	male	4. BANGOR 3
812	IMG_9752	S963	Norway	Hatchery	Saltwater	Norway_Hatchery_Saltwater	Norway_Hatchery	HFF	43.9	3826.857327	0.011471554	104.019229	1.19326219	04/05/2018	F2-YC2_84	Mowi	Figgjo	female	4. BANGOR 3
551	IMG_9103	S703	Norway	Hatchery	Saltwater	Norway_Hatchery_Saltwater	Norway_Hatchery	HFF	43.8	3821.528752	0.011461382	104.019229	1.192204096	04/05/2018	F2-YC2_3	Mowi	Figgjo	female	3. BANGOR 1
661	IMG_9372	S810	Norway	Hatchery	Saltwater	Norway_Hatchery_Saltwater	Norway_Hatchery	HFF	43.6	3815.215459	0.011427926	108.1156788	1.235537978	04/05/2018	F2-YC2_84	Mowi	Figgjo	female	4. BANGOR 3
605	IMG_9223	S754	Norway	Hatchery	Saltwater	Norway_Hatchery_Saltwater	Norway_Hatchery	HFF	43.3	3763.446957	0.01150541	105.0761629	1.208944328	04/05/2018	F2-YC2_3	Mowi	Figgjo	male	3. BANGOR 1
322	IMG_8521	S481	Norway	Hatchery	Saltwater	Norway_Hatchery_Saltwater	Norway_Hatchery	HFF	43.2	4044.163449	0.010682061	117.1067889	1.250941844	04/05/2018	F2-YC2_30	Mowi	Figgjo	male	3. BANGOR 1
450	IMG_8878	S604	Norway	Hatchery	Saltwater	Norway_Hatchery_Saltwater	Norway_Hatchery	HFF	43.2	3794.438035	0.011385085	97.08243919	1.105291834	04/05/2018	F2-YC2_3	Mowi	Figgjo	male	3. BANGOR 1
667	IMG_9387	S816	Norway	Hatchery	Saltwater	Norway_Hatchery_Saltwater	Norway_Hatchery	HFF	43.2	3768.027733	0.011464884	120	1.375786052	04/05/2018	F2-YC2_3	Mowi	Figgjo	male	4. BANGOR 3
728	IMG_9533	S877	Norway	Hatchery	Saltwater	Norway_Hatchery_Saltwater	Norway_Hatchery	HFF	43.1	3755.615662	0.011476148	119.1049957	1.366866521	04/05/2018	F2-YC2_30	Mowi	Figgjo	male	4. BANGOR 3
201	IMG_8159	S362	Norway	Hatchery	Saltwater	Norway_Hatchery_Saltwater	Norway_Hatchery	HFF	43	4030.946539	0.01066747	127.3184983	1.358166221	03/05/2018	F2-YC2_30	Mowi	Figgjo	male	3. BANGOR 1
688	IMG_9433	S837	Norway	Hatchery	Saltwater	Norway_Hatchery_Saltwater	Norway_Hatchery	HFF	43	3765.478057	0.011419533	108.0740487	1.234155139	04/05/2018	F2-YC2_3	Mowi	Figgjo	female	4. BANGOR 3
591	IMG_9193	S741	Norway	Hatchery	Saltwater	Norway_Hatchery_Saltwater	Norway_Hatchery	HFF	42.9	3741.030072	0.01146743	104.1729331	1.194595805	04/05/2018	F2-YC2_84	Mowi	Figgjo	female	3. BANGOR 1
236	IMG_8280	S398	Norway	Hatchery	Saltwater	Norway_Hatchery_Saltwater	Norway_Hatchery	HFF	42.4	3978.581154	0.010657066	109.2245394	1.164013072	03/05/2018	F2-YC2_30	Mowi	Figgjo	female	4. BANGOR 3
563	IMG_9127	S715	Norway	Hatchery	Saltwater	Norway_Hatchery_Saltwater	Norway_Hatchery	HFF	42.3	3683.91273	0.011482357	105.0428484	1.206139454	04/05/2018	F2-YC2_30	Mowi	Figgjo	male	3. BANGOR 1
487	IMG_8957	S641	Norway	Hatchery	Saltwater	Norway_Hatchery_Saltwater	Norway_Hatchery	HFF	42	3655.643582	0.011489085	108.0416586	1.241299804	04/05/2018	F2-YC2_84	Mowi	Figgjo	male	3. BANGOR 1
566	IMG_9133	S718	Norway	Hatchery	Saltwater	Norway_Hatchery_Saltwater	Norway_Hatchery	HFF	42	3672.902939	0.011435097	98.18350167	1.122737829	04/05/2018	F2-YC2_3	Mowi	Figgjo	male	3. BANGOR 1
277	IMG_8401	S438	Norway	Hatchery	Saltwater	Norway_Hatchery_Saltwater	Norway_Hatchery	HFF	41.8	3909.915728	0.010690768	108.2266141	1.157025569	03/05/2018	F2-YC2_84	Mowi	Figgjo	male	4. BANGOR 3
197	IMG_8146	S358	Norway	Hatchery	Saltwater	Norway_Hatchery_Saltwater	Norway_Hatchery	HFF	41.7	3916.834691	0.010646352	110.8873302	1.180545526	03/05/2018	F2-YC2_3	Mowi	Figgjo	female	3. BANGOR 1
505	IMG_8999	S658	Norway	Hatchery	Saltwater	Norway_Hatchery_Saltwater	Norway_Hatchery	HFF	41.7	3626.120792	0.011499893	106.0188662	1.219205585	04/05/2018	F2-YC2_30	Mowi	Figgjo	male	3. BANGOR 1
73	IMG_0199	S1127	Norway	Hatchery	Saltwater	Norway_Hatchery_Saltwater	Norway_Hatchery	HFF	41.5	3645.006722	0.011385439	106.0188662	1.207071285	04/05/2018	F2-YC2_3	Mowi	Figgjo	male	4. BANGOR 3
877	IMG_9929	S1027	Norway	Hatchery	Saltwater	Norway_Hatchery_Saltwater	Norway_Hatchery	HFF	41.4	3652.315019	0.011335276	100.124922	1.134943659	04/05/2018	F2-YC2_3	Mowi	Figgjo	female	4. BANGOR 3
797	IMG_9707	S948	Norway	Hatchery	Saltwater	Norway_Hatchery_Saltwater	Norway_Hatchery	HFF	41	3574.672712	0.011469581	106.0424443	1.216262457	04/05/2018	F2-YC2_3	Mowi	Figgjo	female	4. BANGOR 3
474	IMG_8928	S628	Norway	Hatchery	Saltwater	Norway_Hatchery_Saltwater	Norway_Hatchery	HFF	40.8	3562.505298	0.011452615	100	1.145261455	04/05/2018	F2-YC2_3	Mowi	Figgjo	female	3. BANGOR 1
136	IMG_7970	S296	Norway	Hatchery	Saltwater	Norway_Hatchery_Saltwater	Norway_Hatchery	HFF	40.5	3592.873084	0.011272316	99.04544412	1.116471524	02/05/2018	F2-YC2_3	Mowi	Figgjo	female	4. BANGOR 3
577	IMG_9155	S729	Norway	Hatchery	Saltwater	Norway_Hatchery_Saltwater	Norway_Hatchery	HFF	39.7	3473.143389	0.011430568	100.7174265	1.151257344	04/05/2018	F2-YC2_84	Mowi	Figgjo	male	3. BANGOR 1
42	IMG_0112	S1096	Norway	Hatchery	Saltwater	Norway_Hatchery_Saltwater	Norway_Hatchery	HFF	39.5	3487.303399	0.011326803	101.0445446	1.144511691	04/05/2018	F2-YC2_84	Mowi	Figgjo	female	4. BANGOR 3
497	IMG_8981	S650	Norway	Hatchery	Saltwater	Norway_Hatchery_Saltwater	Norway_Hatchery	HFF	38.8	3390.339806	0.011444281	98.04590761	1.122064876	04/05/2018	F2-YC2_3	Mowi	Figgjo	male	3. BANGOR 1
684	IMG_9425	S833	Norway	Hatchery	Saltwater	Norway_Hatchery_Saltwater	Norway_Hatchery	HFF	38.8	3403.354228	0.011400518	106.0424443	1.20893876	04/05/2018	F2-YC2_3	Mowi	Figgjo	male	4. BANGOR 3
456	IMG_8890	S610	Norway	Hatchery	Saltwater	Norway_Hatchery_Saltwater	Norway_Hatchery	HFF	38.2	3332.109992	0.011464207	99.32270637	1.138656105	04/05/2018	F2-YC2_3	Mowi	Figgjo	female	3. BANGOR 1
719	IMG_9515	S868	Norway	Hatchery	Saltwater	Norway_Hatchery_Saltwater	Norway_Hatchery	HFF	38	3333.307217	0.011400089	106.0047169	1.208463241	04/05/2018	F2-YC2_30	Mowi	Figgjo	male	4. BANGOR 3
685	IMG_9427	S834	Norway	Hatchery	Saltwater	Norway_Hatchery_Saltwater	Norway_Hatchery	HFF	36.3	3166.425429	0.011464031	104	1.192259248	04/05/2018	F2-YC2_30	Mowi	Figgjo	male	4. BANGOR 3
1307	IMG_5908	F1283	Norway	Hatchery	Freshwater	Norway_Hatchery_Freshwater	Norway_Hatchery	HFF	25.6	3655.716072	0.007002732	124.1450764	0.869354702	05/05/2017	F2-YC2_84	Mowi	Figgjo	female	7. BANGOR 4
121	IMG_3408	F122	Norway	Hatchery	Freshwater	Norway_Hatchery_Freshwater	Norway_Hatchery	HFF	24.4	4366.096311	0.005588516	164.6845469	0.92034226	27/04/2017	F2-YC2_84	Mowi	Figgjo	female	5. BANGOR 2
71	IMG_3298	F73	Norway	Hatchery	Freshwater	Norway_Hatchery_Freshwater	Norway_Hatchery	HFF	24.3	4195.535008	0.005791872	156.3873396	0.905775389	26/04/2017	F2-YC2_84	Mowi	Figgjo	male	7. BANGOR 4
668	IMG_4601	F666	Norway	Hatchery	Freshwater	Norway_Hatchery_Freshwater	Norway_Hatchery	HFF	24.2	3170.113089	0.007633797	117.1537451	0.894327916	05/05/2017	F2-YC2_84	Mowi	Figgjo	female	5. BANGOR 2
883	IMG_5047	F872	Norway	Hatchery	Freshwater	Norway_Hatchery_Freshwater	Norway_Hatchery	HFF	24.2	4331.182287	0.005587389	152.3975065	0.851504142	05/05/2017	F2-YC2_84	Mowi	Figgjo	NA	5. BANGOR 2
505	IMG_4254	F505	Norway	Hatchery	Freshwater	Norway_Hatchery_Freshwater	Norway_Hatchery	HFF	24	4433.881482	0.005412865	166.0752841	0.898943022	04/05/2017	F2-YC2_84	Mowi	Figgjo	female	5. BANGOR 2
0	IMG_3172	F1	Norway	Hatchery	Freshwater	Norway_Hatchery_Freshwater	Norway_Hatchery	HFF	23.2	3666.458782	0.006327631	132.094663	0.835846348	24/04/2017	F2-YC2_30	Mowi	Figgjo	male	7. BANGOR 4
316	IMG_3829	F312	Norway	Hatchery	Freshwater	Norway_Hatchery_Freshwater	Norway_Hatchery	HFF	23.1	4203.386492	0.005495569	147.1665723	0.808764035	03/05/2017	F2-YC2_84	Mowi	Figgjo	female	7. BANGOR 4
1263	IMG_5818	F1239	Norway	Hatchery	Freshwater	Norway_Hatchery_Freshwater	Norway_Hatchery	HFF	22.9	4512.128655	0.00507521	175.0457083	0.888393711	05/05/2017	F2-YC2_84	Mowi	Figgjo	male	7. BANGOR 4
3	IMG_3175	F4	Norway	Hatchery	Freshwater	Norway_Hatchery_Freshwater	Norway_Hatchery	HFF	22.9	3626.972842	0.006313805	130.1883251	0.821983724	24/04/2017	F2-YC2_84	Mowi	Figgjo	male	7. BANGOR 4
306	IMG_3809	F302	Norway	Hatchery	Freshwater	Norway_Hatchery_Freshwater	Norway_Hatchery	HFF	22.9	3008.001496	0.007613028	112.0089282	0.852727121	03/05/2017	F2-YC2_84	Mowi	Figgjo	male	7. BANGOR 4
591	IMG_4448	F592	Norway	Hatchery	Freshwater	Norway_Hatchery_Freshwater	Norway_Hatchery	HFF	22.8	3028.832283	0.007527654	104.1201229	0.78378021	05/05/2017	F2-YC2_84	Mowi	Figgjo	female	5. BANGOR 2
592	IMG_4450	F593	Norway	Hatchery	Freshwater	Norway_Hatchery_Freshwater	Norway_Hatchery	HFF	22.5	2974.823692	0.007563473	105.8017013	0.800228358	05/05/2017	F2-YC2_30	Mowi	Figgjo	male	5. BANGOR 2
466	IMG_4179	F469	Norway	Hatchery	Freshwater	Norway_Hatchery_Freshwater	Norway_Hatchery	HFF	22.3	3947.092348	0.005649728	154.3923573	0.872274896	04/05/2017	F2-YC2_30	Mowi	Figgjo	male	7. BANGOR 4
1196	IMG_5686	F1176	Norway	Hatchery	Freshwater	Norway_Hatchery_Freshwater	Norway_Hatchery	HFF	22.2	3176.420942	0.006988998	114.0175425	0.79686839	05/05/2017	F2-YC2_84	Mowi	Figgjo	male	7. BANGOR 4
429	IMG_4087	F424	Norway	Hatchery	Freshwater	Norway_Hatchery_Freshwater	Norway_Hatchery	HFF	22.1	3956.517661	0.00558572	148.1215717	0.827365632	04/05/2017	F2-YC2_3	Mowi	Figgjo	female	7. BANGOR 4
980	IMG_5242	F967	Norway	Hatchery	Freshwater	Norway_Hatchery_Freshwater	Norway_Hatchery	HFF	22	3882.006311	0.005667173	145.5815922	0.825036018	05/05/2017	F2-YC2_84	Mowi	Figgjo	male	7. BANGOR 4
881	IMG_5043	F870	Norway	Hatchery	Freshwater	Norway_Hatchery_Freshwater	Norway_Hatchery	HFF	22	3927.246491	0.005601889	155.4670383	0.870909135	05/05/2017	F2-YC2_3	Mowi	Figgjo	male	5. BANGOR 2
983	IMG_5248	F970	Norway	Hatchery	Freshwater	Norway_Hatchery_Freshwater	Norway_Hatchery	HFF	21.7	3837.811486	0.005654264	152.0296024	0.859615535	05/05/2017	F2-YC2_84	Mowi	Figgjo	female	7. BANGOR 4
581	IMG_4424	F585	Norway	Hatchery	Freshwater	Norway_Hatchery_Freshwater	Norway_Hatchery	HFF	21.7	3847.046919	0.00564069	140.6982587	0.793635294	05/05/2017	F2-YC2_30	Mowi	Figgjo	male	5. BANGOR 2
181	IMG_3534	F181	Norway	Hatchery	Freshwater	Norway_Hatchery_Freshwater	Norway_Hatchery	HFF	21.6	3938.767955	0.005483948	160.9005904	0.882370526	28/04/2017	F2-YC2_3	Mowi	Figgjo	male	5. BANGOR 2
769	IMG_4813	F760	Norway	Hatchery	Freshwater	Norway_Hatchery_Freshwater	Norway_Hatchery	HFF	21.5	2738.073045	0.007852238	122.0368797	0.95826257	05/05/2017	F2-YC2_3	Mowi	Figgjo	male	5. BANGOR 2
576	IMG_4414	F580	Norway	Hatchery	Freshwater	Norway_Hatchery_Freshwater	Norway_Hatchery	HFF	21.4	2827.000707	0.00756986	110.4536102	0.836118382	05/05/2017	F2-YC2_30	Mowi	Figgjo	male	5. BANGOR 2
104	IMG_3368	F105	Norway	Hatchery	Freshwater	Norway_Hatchery_Freshwater	Norway_Hatchery	HFF	21.4	3758.000133	0.005694518	147.5737104	0.840361174	27/04/2017	F2-YC2_30	Mowi	Figgjo	female	5. BANGOR 2
204	IMG_3581	F201	Norway	Hatchery	Freshwater	Norway_Hatchery_Freshwater	Norway_Hatchery	HFF	21.4	3954.48606	0.005411576	166.2077014	0.89944553	02/05/2017	F2-YC2_30	Mowi	Figgjo	male	5. BANGOR 2
689	IMG_4646	F681	Norway	Hatchery	Freshwater	Norway_Hatchery_Freshwater	Norway_Hatchery	HFF	21.3	3761.269201	0.005662982	154.6350542	0.875695537	05/05/2017	F2-YC2_3	Mowi	Figgjo	male	5. BANGOR 2
42	IMG_3240	F44	Norway	Hatchery	Freshwater	Norway_Hatchery_Freshwater	Norway_Hatchery	HFF	21.1	3711.950565	0.005684343	147.0136048	0.835675747	26/04/2017	F2-YC2_30	Mowi	Figgjo	female	7. BANGOR 4
333	IMG_3876	F329	Norway	Hatchery	Freshwater	Norway_Hatchery_Freshwater	Norway_Hatchery	HFF	21.1	3922.269751	0.005379538	168.4428687	0.906144849	03/05/2017	F2-YC2_84	Mowi	Figgjo	male	7. BANGOR 4
734	IMG_4742	F725	Norway	Hatchery	Freshwater	Norway_Hatchery_Freshwater	Norway_Hatchery	HFF	20.9	3769.111434	0.005545074	146.342065	0.811477509	05/05/2017	F2-YC2_30	Mowi	Figgjo	female	5. BANGOR 2
1256	IMG_5804	F1232	Norway	Hatchery	Freshwater	Norway_Hatchery_Freshwater	Norway_Hatchery	HFF	20.9	4141.514699	0.005046463	166.1083983	0.838259858	05/05/2017	F2-YC2_3	Mowi	Figgjo	female	7. BANGOR 4
395	IMG_4012	F391	Norway	Hatchery	Freshwater	Norway_Hatchery_Freshwater	Norway_Hatchery	HFF	20.8	3835.277956	0.005423336	156.1569723	0.846891688	03/05/2017	F2-YC2_30	Mowi	Figgjo	female	7. BANGOR 4
957	IMG_5195	F944	Norway	Hatchery	Freshwater	Norway_Hatchery_Freshwater	Norway_Hatchery	HFF	20.7	2739.918977	0.007554968	105.3043209	0.795570767	05/05/2017	F2-YC2_3	Mowi	Figgjo	NA	7. BANGOR 4
848	IMG_4975	F837	Norway	Hatchery	Freshwater	Norway_Hatchery_Freshwater	Norway_Hatchery	HFF	20.7	3680.175268	0.005624732	133.6338281	0.751654484	05/05/2017	F2-YC2_84	Mowi	Figgjo	male	5. BANGOR 2
636	IMG_4540	F637	Norway	Hatchery	Freshwater	Norway_Hatchery_Freshwater	Norway_Hatchery	HFF	20.7	3648.115267	0.005674163	145.1240848	0.823457686	05/05/2017	F2-YC2_84	Mowi	Figgjo	male	5. BANGOR 2
937	IMG_5155	F924	Norway	Hatchery	Freshwater	Norway_Hatchery_Freshwater	Norway_Hatchery	HFF	20.7	3692.286554	0.005606282	142.0140838	0.796171015	05/05/2017	F2-YC2_3	Mowi	Figgjo	female	5. BANGOR 2
526	IMG_4296	F525	Norway	Hatchery	Freshwater	Norway_Hatchery_Freshwater	Norway_Hatchery	HFF	20.6	3707.364697	0.005556508	147.0544117	0.817108952	04/05/2017	F2-YC2_84	Mowi	Figgjo	male	5. BANGOR 2
1064	IMG_5421	F1051	Norway	Hatchery	Freshwater	Norway_Hatchery_Freshwater	Norway_Hatchery	HFF	20.5	3875.238573	0.005289997	150.029997	0.793658218	05/05/2017	F2-YC2_3	Mowi	Figgjo	male	7. BANGOR 4
875	IMG_5031	F864	Norway	Hatchery	Freshwater	Norway_Hatchery_Freshwater	Norway_Hatchery	HFF	20.5	3647.123387	0.005620868	120.7849328	0.678916192	05/05/2017	F2-YC2_3	Mowi	Figgjo	male	5. BANGOR 2
800	IMG_4874	F790	Norway	Hatchery	Freshwater	Norway_Hatchery_Freshwater	Norway_Hatchery	HFF	20.5	3796.278704	0.005400025	160.0499922	0.864273963	05/05/2017	F2-YC2_30	Mowi	Figgjo	male	5. BANGOR 2
635	IMG_4538	F636	Norway	Hatchery	Freshwater	Norway_Hatchery_Freshwater	Norway_Hatchery	HFF	20.4	3620.246677	0.005634975	143	0.805801444	05/05/2017	F2-YC2_84	Mowi	Figgjo	female	5. BANGOR 2
912	IMG_5104	F900	Norway	Hatchery	Freshwater	Norway_Hatchery_Freshwater	Norway_Hatchery	HFF	20.4	3643.046665	0.005599709	148.6606875	0.832456541	05/05/2017	F2-YC2_3	Mowi	Figgjo	male	5. BANGOR 2
193	IMG_3558	F193	Norway	Hatchery	Freshwater	Norway_Hatchery_Freshwater	Norway_Hatchery	HFF	20.4	3631.581749	0.005617387	158.4550409	0.890103282	28/04/2017	F2-YC2_30	Mowi	Figgjo	male	5. BANGOR 2
490	IMG_4223	F490	Norway	Hatchery	Freshwater	Norway_Hatchery_Freshwater	Norway_Hatchery	HFF	20.4	3628.387107	0.005622333	143.4224529	0.806368767	04/05/2017	F2-YC2_84	Mowi	Figgjo	female	7. BANGOR 4
940	IMG_5161	F927	Norway	Hatchery	Freshwater	Norway_Hatchery_Freshwater	Norway_Hatchery	HFF	20.3	3624.522175	0.005600738	136.9379421	0.766953571	05/05/2017	F2-YC2_3	Mowi	Figgjo	male	5. BANGOR 2
339	IMG_3889	F335	Norway	Hatchery	Freshwater	Norway_Hatchery_Freshwater	Norway_Hatchery	HFF	20.3	3294.110654	0.006162513	141.1276018	0.869700692	03/05/2017	F2-YC2_30	Mowi	Figgjo	male	7. BANGOR 4
473	IMG_4193	F476	Norway	Hatchery	Freshwater	Norway_Hatchery_Freshwater	Norway_Hatchery	HFF	20.2	3584.234507	0.005635792	136.3304808	0.768330227	04/05/2017	F2-YC2_84	Mowi	Figgjo	female	7. BANGOR 4
485	IMG_4217	F487	Norway	Hatchery	Freshwater	Norway_Hatchery_Freshwater	Norway_Hatchery	HFF	20.1	3588.468754	0.005601275	139.2300255	0.779865649	04/05/2017	F2-YC2_84	Mowi	Figgjo	female	7. BANGOR 4
898	IMG_5077	F887	Norway	Hatchery	Freshwater	Norway_Hatchery_Freshwater	Norway_Hatchery	HFF	20	3472.331781	0.005759818	141.0886246	0.812644836	05/05/2017	F2-YC2_3	Mowi	Figgjo	male	5. BANGOR 2
480	IMG_4207	F483	Norway	Hatchery	Freshwater	Norway_Hatchery_Freshwater	Norway_Hatchery	HFF	20	3627.055142	0.005514115	135.014814	0.744487242	04/05/2017	F2-YC2_3	Mowi	Figgjo	female	7. BANGOR 4
1061	IMG_5415	F1048	Norway	Hatchery	Freshwater	Norway_Hatchery_Freshwater	Norway_Hatchery	HFF	19.9	3768.519338	0.005280589	153.1176019	0.808551053	05/05/2017	F2-YC2_3	Mowi	Figgjo	NA	7. BANGOR 4
114	IMG_3388	F115	Norway	Hatchery	Freshwater	Norway_Hatchery_Freshwater	Norway_Hatchery	HFF	19.9	3509.029495	0.005671084	150.2131818	0.851871528	27/04/2017	F2-YC2_30	Mowi	Figgjo	male	5. BANGOR 2
211	IMG_3596	F208	Norway	Hatchery	Freshwater	Norway_Hatchery_Freshwater	Norway_Hatchery	HFF	19.9	3641.06056	0.005465441	202.0618717	1.104357146	02/05/2017	F2-YC2_84	Mowi	Figgjo	male	5. BANGOR 2
831	IMG_4938	F821	Norway	Hatchery	Freshwater	Norway_Hatchery_Freshwater	Norway_Hatchery	HFF	19.7	3669.957084	0.00536791	161.2079403	0.865349744	05/05/2017	F2-YC2_30	Mowi	Figgjo	male	5. BANGOR 2
888	IMG_5057	F877	Norway	Hatchery	Freshwater	Norway_Hatchery_Freshwater	Norway_Hatchery	HFF	19.6	3498.120209	0.005603009	141.3541651	0.792008699	05/05/2017	F2-YC2_3	Mowi	Figgjo	NA	5. BANGOR 2
1287	IMG_5867	F1263	Norway	Hatchery	Freshwater	Norway_Hatchery_Freshwater	Norway_Hatchery	HFF	19.6	3843.545889	0.005099458	158	0.80571433	05/05/2017	F2-YC2_3	Mowi	Figgjo	male	7. BANGOR 4
131	IMG_3432	F132	Norway	Hatchery	Freshwater	Norway_Hatchery_Freshwater	Norway_Hatchery	HFF	19.6	3517.550284	0.00557206	153.0294089	0.852688994	27/04/2017	F2-YC2_84	Mowi	Figgjo	female	5. BANGOR 2
779	IMG_4833	F770	Norway	Hatchery	Freshwater	Norway_Hatchery_Freshwater	Norway_Hatchery	HFF	19.5	2613.076539	0.007462468	111.0180166	0.828468394	05/05/2017	F2-YC2_3	Mowi	Figgjo	male	5. BANGOR 2
1025	IMG_5335	F1012	Norway	Hatchery	Freshwater	Norway_Hatchery_Freshwater	Norway_Hatchery	HFF	19.5	3440.415091	0.005667921	138.4377116	0.784653975	05/05/2017	F2-YC2_84	Mowi	Figgjo	male	7. BANGOR 4
491	IMG_4225	F491	Norway	Hatchery	Freshwater	Norway_Hatchery_Freshwater	Norway_Hatchery	HFF	19.5	3487.313292	0.005591697	145.0310312	0.810969612	04/05/2017	F2-YC2_30	Mowi	Figgjo	female	7. BANGOR 4
1103	IMG_5503	F1090	Norway	Hatchery	Freshwater	Norway_Hatchery_Freshwater	Norway_Hatchery	HFF	19.4	3821.006412	0.005077196	161.0031056	0.817444388	05/05/2017	F2-YC2_30	Mowi	Figgjo	male	7. BANGOR 4
324	IMG_3845	F320	Norway	Hatchery	Freshwater	Norway_Hatchery_Freshwater	Norway_Hatchery	HFF	19.4	3790.033773	0.005118688	149.0905765	0.763148129	03/05/2017	F2-YC2_84	Mowi	Figgjo	male	7. BANGOR 4
232	IMG_3645	F228	Norway	Hatchery	Freshwater	Norway_Hatchery_Freshwater	Norway_Hatchery	HFF	19.3	3406.759311	0.005665208	132.1854758	0.748858211	02/05/2017	F2-YC2_3	Mowi	Figgjo	female	5. BANGOR 2
987	IMG_5257	F974	Norway	Hatchery	Freshwater	Norway_Hatchery_Freshwater	Norway_Hatchery	HFF	19.2	2499.05122	0.007682916	108.2266141	0.831495959	05/05/2017	F2-YC2_3	Mowi	Figgjo	male	7. BANGOR 4
676	IMG_4611	F671	Norway	Hatchery	Freshwater	Norway_Hatchery_Freshwater	Norway_Hatchery	HFF	19.2	3426.003649	0.005604197	148.3374531	0.831312337	05/05/2017	F2-YC2_3	Mowi	Figgjo	male	5. BANGOR 2
1132	IMG_5559	F1115	Norway	Hatchery	Freshwater	Norway_Hatchery_Freshwater	Norway_Hatchery	HFF	19.2	3747.281681	0.005123714	154.0129865	0.789118511	05/05/2017	F2-YC2_3	Mowi	Figgjo	male	7. BANGOR 4
765	IMG_4807	F757	Norway	Hatchery	Freshwater	Norway_Hatchery_Freshwater	Norway_Hatchery	HFF	19.2	2546.320679	0.007540291	106.0754448	0.799839768	05/05/2017	F2-YC2_3	Mowi	Figgjo	male	5. BANGOR 2
692	IMG_4652	F684	Norway	Hatchery	Freshwater	Norway_Hatchery_Freshwater	Norway_Hatchery	HFF	19.1	3376.745475	0.005656334	149.0536816	0.843097396	05/05/2017	F2-YC2_30	Mowi	Figgjo	male	5. BANGOR 2
255	IMG_3699	F251	Norway	Hatchery	Freshwater	Norway_Hatchery_Freshwater	Norway_Hatchery	HFF	19.1	3476.81032	0.005493541	146.1677119	0.802978316	02/05/2017	F2-YC2_30	Mowi	Figgjo	female	5. BANGOR 2
642	IMG_4552	F643	Norway	Hatchery	Freshwater	Norway_Hatchery_Freshwater	Norway_Hatchery	HFF	19	2503.37632	0.00758975	111.0045044	0.842496418	05/05/2017	F2-YC2_84	Mowi	Figgjo	female	5. BANGOR 2
1193	IMG_5680	F1173	Norway	Hatchery	Freshwater	Norway_Hatchery_Freshwater	Norway_Hatchery	HFF	19	2672.203772	0.007110236	96.13012015	0.68350786	05/05/2017	F2-YC2_84	Mowi	Figgjo	male	7. BANGOR 4
890	IMG_5061	F879	Norway	Hatchery	Freshwater	Norway_Hatchery_Freshwater	Norway_Hatchery	HFF	19	3333.558159	0.005699616	148.3543056	0.845562511	05/05/2017	F2-YC2_30	Mowi	Figgjo	female	5. BANGOR 2
970	IMG_5221	F957	Norway	Hatchery	Freshwater	Norway_Hatchery_Freshwater	Norway_Hatchery	HFF	19	3351.836661	0.005668534	150.0133327	0.850355673	05/05/2017	F2-YC2_3	Mowi	Figgjo	female	7. BANGOR 4
1013	IMG_5310	F1000	Norway	Hatchery	Freshwater	Norway_Hatchery_Freshwater	Norway_Hatchery	HFF	19	3366.21152	0.005644327	155.1160856	0.875525976	05/05/2017	F2-YC2_84	Mowi	Figgjo	male	7. BANGOR 4
116	IMG_3392	F117	Norway	Hatchery	Freshwater	Norway_Hatchery_Freshwater	Norway_Hatchery	HFF	19	3296.009709	0.005764546	140.3566885	0.809092605	27/04/2017	F2-YC2_30	Mowi	Figgjo	male	5. BANGOR 2
547	IMG_4339	F544	Norway	Hatchery	Freshwater	Norway_Hatchery_Freshwater	Norway_Hatchery	HFF	19	2505.036926	0.007584719	107.0046728	0.811600325	04/05/2017	F2-YC2_3	Mowi	Figgjo	male	5. BANGOR 2
690	IMG_4648	F682	Norway	Hatchery	Freshwater	Norway_Hatchery_Freshwater	Norway_Hatchery	HFF	18.8	3313.126922	0.005674398	144.0138882	0.817192085	05/05/2017	F2-YC2_30	Mowi	Figgjo	male	5. BANGOR 2
572	IMG_4405	F576	Norway	Hatchery	Freshwater	Norway_Hatchery_Freshwater	Norway_Hatchery	HFF	18.7	3351.329587	0.005579875	132.9661611	0.741934551	04/05/2017	F2-YC2_3	Mowi	Figgjo	female	5. BANGOR 2
1171	IMG_5639	F1154	Norway	Hatchery	Freshwater	Norway_Hatchery_Freshwater	Norway_Hatchery	HFF	18.6	3587.248807	0.005185032	159.3800489	0.82639066	05/05/2017	F2-YC2_30	Mowi	Figgjo	male	7. BANGOR 4
351	IMG_3915	F347	Norway	Hatchery	Freshwater	Norway_Hatchery_Freshwater	Norway_Hatchery	HFF	18.6	3326.328456	0.005591751	148.0304023	0.827749129	03/05/2017	F2-YC2_30	Mowi	Figgjo	male	7. BANGOR 4
471	IMG_4189	F474	Norway	Hatchery	Freshwater	Norway_Hatchery_Freshwater	Norway_Hatchery	HFF	18.6	3325.048721	0.005593903	126.3962025	0.707048096	04/05/2017	F2-YC2_30	Mowi	Figgjo	male	7. BANGOR 4
667	IMG_4599	F665	Norway	Hatchery	Freshwater	Norway_Hatchery_Freshwater	Norway_Hatchery	HFF	18.5	3375.053481	0.005481395	135.1813597	0.740982378	05/05/2017	F2-YC2_84	Mowi	Figgjo	male	5. BANGOR 2
623	IMG_4514	F624	Norway	Hatchery	Freshwater	Norway_Hatchery_Freshwater	Norway_Hatchery	HFF	18.5	3406.091749	0.005431445	152.0296024	0.825740424	05/05/2017	F2-YC2_84	Mowi	Figgjo	male	5. BANGOR 2
821	IMG_4918	F811	Norway	Hatchery	Freshwater	Norway_Hatchery_Freshwater	Norway_Hatchery	HFF	18.5	3469.698114	0.005331876	152.5909565	0.813596054	05/05/2017	F2-YC2_3	Mowi	Figgjo	female	5. BANGOR 2
455	IMG_4158	F459	Norway	Hatchery	Freshwater	Norway_Hatchery_Freshwater	Norway_Hatchery	HFF	18.5	3286.043974	0.00562987	133.2403843	0.750126027	04/05/2017	F2-YC2_30	Mowi	Figgjo	female	7. BANGOR 4
909	IMG_5098	F897	Norway	Hatchery	Freshwater	Norway_Hatchery_Freshwater	Norway_Hatchery	HFF	18.2	3221.490959	0.005649558	133.37541	0.753512114	05/05/2017	F2-YC2_3	Mowi	Figgjo	NA	5. BANGOR 2
658	IMG_4582	F657	Norway	Hatchery	Freshwater	Norway_Hatchery_Freshwater	Norway_Hatchery	HFF	18	3239.701992	0.005556067	140.5773808	0.781057289	05/05/2017	F2-YC2_3	Mowi	Figgjo	female	5. BANGOR 2
162	IMG_3496	F163	Norway	Hatchery	Freshwater	Norway_Hatchery_Freshwater	Norway_Hatchery	HFF	18	3265.355264	0.005512417	158.0031645	0.870979336	28/04/2017	F2-YC2_30	Mowi	Figgjo	female	5. BANGOR 2
1173	IMG_5643	F1156	Norway	Hatchery	Freshwater	Norway_Hatchery_Freshwater	Norway_Hatchery	HFF	17.8	3458.565165	0.005146643	146	0.75140987	05/05/2017	F2-YC2_30	Mowi	Figgjo	female	7. BANGOR 4
520	IMG_4284	F519	Norway	Hatchery	Freshwater	Norway_Hatchery_Freshwater	Norway_Hatchery	HFF	17.6	3191.040113	0.005515443	136.6199107	0.753519336	04/05/2017	F2-YC2_84	Mowi	Figgjo	female	5. BANGOR 2
954	IMG_5189	F941	Norway	Hatchery	Freshwater	Norway_Hatchery_Freshwater	Norway_Hatchery	HFF	17.5	3118.084829	0.005612419	143.2829369	0.804163945	05/05/2017	F2-YC2_3	Mowi	Figgjo	NA	7. BANGOR 4
1254	IMG_5800	F1230	Norway	Hatchery	Freshwater	Norway_Hatchery_Freshwater	Norway_Hatchery	HFF	17.3	3422.001315	0.005055521	154.1168388	0.779140937	05/05/2017	F2-YC2_3	Mowi	Figgjo	male	7. BANGOR 4
572	IMG_4389	F568	Norway	Hatchery	Freshwater	Norway_Hatchery_Freshwater	Norway_Hatchery	HFF	17.2	3073.234941	0.005596708	138.1303732	0.773075429	04/05/2017	F2-YC2_84	Mowi	Figgjo	female	5. BANGOR 2
941	IMG_5163	F928	Norway	Hatchery	Freshwater	Norway_Hatchery_Freshwater	Norway_Hatchery	HFF	17	3016.155168	0.005636315	136.3671515	0.768608194	05/05/2017	F2-YC2_3	Mowi	Figgjo	male	5. BANGOR 2
829	IMG_4934	F819	Norway	Hatchery	Freshwater	Norway_Hatchery_Freshwater	Norway_Hatchery	HFF	17	3178.076148	0.005349148	131.3087964	0.702390199	05/05/2017	F2-YC2_84	Mowi	Figgjo	female	5. BANGOR 2
168	IMG_3508	F169	Norway	Hatchery	Freshwater	Norway_Hatchery_Freshwater	Norway_Hatchery	HFF	14.7	2712.442626	0.005419469	145.4166428	0.788081056	28/04/2017	F2-YC2_30	Mowi	Figgjo	male	5. BANGOR 2
403	IMG_4029	F399	Norway	Hatchery	Freshwater	Norway_Hatchery_Freshwater	Norway_Hatchery	HFF	13	2372.371809	0.005479748	130.0961183	0.712893962	03/05/2017	F2-YC2_84	Mowi	Figgjo	male	7. BANGOR 4
1232	IMG_5755	F1208	Norway	Hatchery	Freshwater	Norway_Hatchery_Freshwater	Norway_Hatchery	HFF	9.9	1866.669762	0.005303563	113.0707743	0.599677934	05/05/2017	F2-YC2_3	Mowi	Figgjo	male	7. BANGOR 4
38	IMG_3230	F40	Norway	Hatchery	Freshwater	Norway_Hatchery_Freshwater	Norway_Hatchery	HFF	9.5	1646.981481	0.005768128	106.0047169	0.611448776	26/04/2017	F2-YC2_30	Mowi	Figgjo	male	7. BANGOR 4
432	751	NA	Ireland	Hatchery	Freshwater	Ireland_Hatchery_Freshwater	Ireland_Hatchery	HFF	10.4	7.796287947	1.333968174	0.459860791	0.613439659	07/11/2018	NA	NA	NA	NA	4
248	482	NA	Ireland	Hatchery	Freshwater	Ireland_Hatchery_Freshwater	Ireland_Hatchery	HFF	14.3	9.118687701	1.568208109	0.413554666	0.648539781	01/11/2018	NA	NA	NA	NA	4
211	430	NA	Ireland	Hatchery	Freshwater	Ireland_Hatchery_Freshwater	Ireland_Hatchery	HFF	13.3	1459.633516	0.009111876	73.17103252	0.666725395	01/11/2018	NA	NA	NA	NA	4
441	775	NA	Ireland	Hatchery	Freshwater	Ireland_Hatchery_Freshwater	Ireland_Hatchery	HFF	14.4	2153.102413	0.006688024	99.40824915	0.664844728	07/11/2018	NA	NA	NA	NA	4
178	386	NA	Ireland	Hatchery	Freshwater	Ireland_Hatchery_Freshwater	Ireland_Hatchery	HFF	13.8	1500.323298	0.009198018	65.37583651	0.60132809	01/11/2018	NA	NA	NA	NA	4
424	738	NA	Ireland	Hatchery	Freshwater	Ireland_Hatchery_Freshwater	Ireland_Hatchery	HFF	14.3	2138.07577	0.006688257	97	0.648760918	07/11/2018	NA	NA	NA	NA	4
324	589	NA	Ireland	Hatchery	Freshwater	Ireland_Hatchery_Freshwater	Ireland_Hatchery	HFF	14.8	1913.868595	0.007733028	94.76286192	0.732803893	02/11/2018	NA	NA	NA	NA	4
200	412	NA	Ireland	Hatchery	Freshwater	Ireland_Hatchery_Freshwater	Ireland_Hatchery	HFF	12.7	1406.627172	0.00902869	73.55270219	0.664084511	01/11/2018	NA	NA	NA	NA	4
188	398	NA	Ireland	Hatchery	Freshwater	Ireland_Hatchery_Freshwater	Ireland_Hatchery	HFF	13.5	1459.373153	0.009250547	74.16872656	0.686101294	01/11/2018	NA	NA	NA	NA	4
437	764	NA	Ireland	Hatchery	Freshwater	Ireland_Hatchery_Freshwater	Ireland_Hatchery	HFF	15.2	2265.768302	0.006708541	103.696673	0.695653403	07/11/2018	NA	NA	NA	NA	4
407	711	NA	Ireland	Hatchery	Freshwater	Ireland_Hatchery_Freshwater	Ireland_Hatchery	HFF	13.8	2193.408763	0.006291577	108.1665383	0.680538098	07/11/2018	NA	NA	NA	NA	4
423	737	NA	Ireland	Hatchery	Freshwater	Ireland_Hatchery_Freshwater	Ireland_Hatchery	HFF	11.8	1783.135721	0.006617556	100.124922	0.662582251	07/11/2018	NA	NA	NA	NA	4
426	740	NA	Ireland	Hatchery	Freshwater	Ireland_Hatchery_Freshwater	Ireland_Hatchery	HFF	15.1	2266.001986	0.006663719	105.4751155	0.702856509	07/11/2018	NA	NA	NA	NA	4
450	796	NA	Ireland	Hatchery	Freshwater	Ireland_Hatchery_Freshwater	Ireland_Hatchery	HFF	14.9	2232.740245	0.006673414	108.1665383	0.72184009	07/11/2018	NA	NA	NA	NA	4
193	402	NA	Ireland	Hatchery	Freshwater	Ireland_Hatchery_Freshwater	Ireland_Hatchery	HFF	16.2	1772.162521	0.009141374	65	0.594189296	01/11/2018	NA	NA	NA	NA	4
192	401	NA	Ireland	Hatchery	Freshwater	Ireland_Hatchery_Freshwater	Ireland_Hatchery	HFF	14	1538.608787	0.009099129	77.02596965	0.700869242	01/11/2018	NA	NA	NA	NA	4
216	438	NA	Ireland	Hatchery	Freshwater	Ireland_Hatchery_Freshwater	Ireland_Hatchery	HFF	14	1622.177549	0.008630375	83.05419917	0.716788855	01/11/2018	NA	NA	NA	NA	4
327	598	NA	Ireland	Hatchery	Freshwater	Ireland_Hatchery_Freshwater	Ireland_Hatchery	HFF	16.7	2161.283184	0.007726891	94	0.726327772	02/11/2018	NA	NA	NA	NA	4
179	387	NA	Ireland	Hatchery	Freshwater	Ireland_Hatchery_Freshwater	Ireland_Hatchery	HFF	13.2	1447.050103	0.009122006	69	0.629418427	01/11/2018	NA	NA	NA	NA	4
231	461	NA	Ireland	Hatchery	Freshwater	Ireland_Hatchery_Freshwater	Ireland_Hatchery	HFF	15.6	1952.484827	0.007989819	91.04943712	0.727468505	01/11/2018	NA	NA	NA	NA	4
448	791	NA	Ireland	Hatchery	Freshwater	Ireland_Hatchery_Freshwater	Ireland_Hatchery	HFF	12.8	1906.001049	0.006715631	94.005319	0.631305048	07/11/2018	NA	NA	NA	NA	4
203	419	NA	Ireland	Hatchery	Freshwater	Ireland_Hatchery_Freshwater	Ireland_Hatchery	HFF	14.7	1598.245288	0.009197587	67.36467917	0.619592494	01/11/2018	NA	NA	NA	NA	4
445	785	NA	Ireland	Hatchery	Freshwater	Ireland_Hatchery_Freshwater	Ireland_Hatchery	HFF	15.5	2291.499509	0.00676413	104.1729331	0.704639236	07/11/2018	NA	NA	NA	NA	4
336	609	NA	Ireland	Hatchery	Freshwater	Ireland_Hatchery_Freshwater	Ireland_Hatchery	HFF	14.4	1863.319887	0.007728142	92.77930804	0.717011634	02/11/2018	NA	NA	NA	NA	4
412	718	NA	Ireland	Hatchery	Freshwater	Ireland_Hatchery_Freshwater	Ireland_Hatchery	HFF	12.9	2037.477362	0.006331359	96.62815325	0.611787498	07/11/2018	NA	NA	NA	NA	4
215	437	NA	Ireland	Hatchery	Freshwater	Ireland_Hatchery_Freshwater	Ireland_Hatchery	HFF	13.8	1516.071898	0.009102471	74	0.67358283	01/11/2018	NA	NA	NA	NA	4
333	602	NA	Ireland	Hatchery	Freshwater	Ireland_Hatchery_Freshwater	Ireland_Hatchery	HFF	15.1	1956.579924	0.007717548	88.32326987	0.681639098	02/11/2018	NA	NA	NA	NA	4
238	472	NA	Ireland	Hatchery	Freshwater	Ireland_Hatchery_Freshwater	Ireland_Hatchery	HFF	12.1	1519.379479	0.007963777	82.09750301	0.653806242	01/11/2018	NA	NA	NA	NA	4
244	478	NA	Ireland	Hatchery	Freshwater	Ireland_Hatchery_Freshwater	Ireland_Hatchery	HFF	15.3	1913.75756	0.007994743	87.05170877	0.695956046	01/11/2018	NA	NA	NA	NA	4
206	421	NA	Ireland	Hatchery	Freshwater	Ireland_Hatchery_Freshwater	Ireland_Hatchery	HFF	15.5	1683.761563	0.009205579	72.33947747	0.665926771	01/11/2018	NA	NA	NA	NA	4
237	471	NA	Ireland	Hatchery	Freshwater	Ireland_Hatchery_Freshwater	Ireland_Hatchery	HFF	13.1	1644.862608	0.007964191	80.02499609	0.637334355	01/11/2018	NA	NA	NA	NA	4
254	489	NA	Ireland	Hatchery	Freshwater	Ireland_Hatchery_Freshwater	Ireland_Hatchery	HFF	15.4	1936.139716	0.007953971	90.04998612	0.716255018	01/11/2018	NA	NA	NA	NA	4
195	404	NA	Ireland	Hatchery	Freshwater	Ireland_Hatchery_Freshwater	Ireland_Hatchery	HFF	15.9	1740.01408	0.009137857	76.10519036	0.695438353	01/11/2018	NA	NA	NA	NA	4
225	453	NA	Ireland	Hatchery	Freshwater	Ireland_Hatchery_Freshwater	Ireland_Hatchery	HFF	14.1	1765.124925	0.007988103	85.21150157	0.680678265	01/11/2018	NA	NA	NA	NA	4
220	447	NA	Ireland	Hatchery	Freshwater	Ireland_Hatchery_Freshwater	Ireland_Hatchery	HFF	15.4	1920.968766	0.008016788	87.05170877	0.697875124	01/11/2018	NA	NA	NA	NA	4
247	481	NA	Ireland	Hatchery	Freshwater	Ireland_Hatchery_Freshwater	Ireland_Hatchery	HFF	13	1628.830255	0.007981188	81.15417426	0.647706698	01/11/2018	NA	NA	NA	NA	4
207	422	NA	Ireland	Hatchery	Freshwater	Ireland_Hatchery_Freshwater	Ireland_Hatchery	HFF	14.6	1592.601959	0.009167388	71.11258679	0.651916671	01/11/2018	NA	NA	NA	NA	4
421	733	NA	Ireland	Hatchery	Freshwater	Ireland_Hatchery_Freshwater	Ireland_Hatchery	HFF	13.7	2051.659085	0.006677523	104.0432602	0.694751226	07/11/2018	NA	NA	NA	NA	4
218	443	NA	Ireland	Hatchery	Freshwater	Ireland_Hatchery_Freshwater	Ireland_Hatchery	HFF	14.5	1819.006872	0.007971383	91.04943712	0.725789912	01/11/2018	NA	NA	NA	NA	4
339	616	NA	Ireland	Hatchery	Freshwater	Ireland_Hatchery_Freshwater	Ireland_Hatchery	HFF	12.5	1619.974383	0.007716171	89.05054744	0.687129287	02/11/2018	NA	NA	NA	NA	4
406	709	NA	Ireland	Hatchery	Freshwater	Ireland_Hatchery_Freshwater	Ireland_Hatchery	HFF	9.7	1509.033134	0.006427957	91	0.584944081	07/11/2018	NA	NA	NA	NA	4
213	435	NA	Ireland	Hatchery	Freshwater	Ireland_Hatchery_Freshwater	Ireland_Hatchery	HFF	11.7	1267.429682	0.009231281	66.06814664	0.60989365	01/11/2018	NA	NA	NA	NA	4
221	448	NA	Ireland	Hatchery	Freshwater	Ireland_Hatchery_Freshwater	Ireland_Hatchery	HFF	14.2	1773.762385	0.008005582	80.22468448	0.64224528	01/11/2018	NA	NA	NA	NA	4
438	769	NA	Ireland	Hatchery	Freshwater	Ireland_Hatchery_Freshwater	Ireland_Hatchery	HFF	14.3	2142.112976	0.006675652	102.019606	0.68104735	07/11/2018	NA	NA	NA	NA	4
422	735	NA	Ireland	Hatchery	Freshwater	Ireland_Hatchery_Freshwater	Ireland_Hatchery	HFF	14.3	2113.198997	0.006766992	98	0.663165183	07/11/2018	NA	NA	NA	NA	4
199	411	NA	Ireland	Hatchery	Freshwater	Ireland_Hatchery_Freshwater	Ireland_Hatchery	HFF	13.6	1476.748117	0.009209424	77.00649323	0.709185471	01/11/2018	NA	NA	NA	NA	4
256	492	NA	Ireland	Hatchery	Freshwater	Ireland_Hatchery_Freshwater	Ireland_Hatchery	HFF	11.7	1457.214466	0.008029017	77.1038261	0.619067945	01/11/2018	NA	NA	NA	NA	4
228	458	NA	Ireland	Hatchery	Freshwater	Ireland_Hatchery_Freshwater	Ireland_Hatchery	HFF	14	1752.577816	0.007988233	80.02499609	0.639258317	01/11/2018	NA	NA	NA	NA	4
229	459	NA	Ireland	Hatchery	Freshwater	Ireland_Hatchery_Freshwater	Ireland_Hatchery	HFF	13.7	1700.8248	0.008054915	86.02325267	0.692910029	01/11/2018	NA	NA	NA	NA	4
434	756	NA	Ireland	Hatchery	Freshwater	Ireland_Hatchery_Freshwater	Ireland_Hatchery	HFF	15.8	2356.845561	0.006703876	105.6834897	0.708488993	07/11/2018	NA	NA	NA	NA	4
176	383	NA	Ireland	Hatchery	Freshwater	Ireland_Hatchery_Freshwater	Ireland_Hatchery	HFF	14.2	1552.939149	0.009143951	74.10802925	0.677640213	01/11/2018	NA	NA	NA	NA	4
177	384	NA	Ireland	Hatchery	Freshwater	Ireland_Hatchery_Freshwater	Ireland_Hatchery	HFF	14.6	1594.031367	0.009159167	77.1621669	0.706741197	01/11/2018	NA	NA	NA	NA	4
443	780	NA	Ireland	Hatchery	Freshwater	Ireland_Hatchery_Freshwater	Ireland_Hatchery	HFF	14.3	2115.96621	0.006758142	101.1780609	0.683775697	07/11/2018	NA	NA	NA	NA	4
257	493	NA	Ireland	Hatchery	Freshwater	Ireland_Hatchery_Freshwater	Ireland_Hatchery	HFF	14.3	1777.007034	0.008047239	88.141931	0.709299169	01/11/2018	NA	NA	NA	NA	4
182	390	NA	Ireland	Hatchery	Freshwater	Ireland_Hatchery_Freshwater	Ireland_Hatchery	HFF	14.4	1198.339685	0.012016626	69.18092223	0.83132128	01/11/2018	NA	NA	NA	NA	4
436	762	NA	Ireland	Hatchery	Freshwater	Ireland_Hatchery_Freshwater	Ireland_Hatchery	HFF	16.1	2401.629863	0.006703781	110.1635148	0.738512048	07/11/2018	NA	NA	NA	NA	4
208	423	NA	Ireland	Hatchery	Freshwater	Ireland_Hatchery_Freshwater	Ireland_Hatchery	HFF	12.3	1329.000376	0.009255076	67.0298441	0.620366327	01/11/2018	NA	NA	NA	NA	4
417	729	NA	Ireland	Hatchery	Freshwater	Ireland_Hatchery_Freshwater	Ireland_Hatchery	HFF	14.6	2169.28237	0.006730336	100.0049999	0.673067286	07/11/2018	NA	NA	NA	NA	4
440	771	NA	Ireland	Hatchery	Freshwater	Ireland_Hatchery_Freshwater	Ireland_Hatchery	HFF	13.2	1970.265211	0.006699606	102.0784012	0.683885037	07/11/2018	NA	NA	NA	NA	4
419	730	NA	Ireland	Hatchery	Freshwater	Ireland_Hatchery_Freshwater	Ireland_Hatchery	HFF	14.6	2180.156416	0.006696767	102.0784012	0.68359529	07/11/2018	NA	NA	NA	NA	4
224	452	NA	Ireland	Hatchery	Freshwater	Ireland_Hatchery_Freshwater	Ireland_Hatchery	HFF	15.5	1941.861221	0.007982033	90	0.718382954	01/11/2018	NA	NA	NA	NA	4
250	484	NA	Ireland	Hatchery	Freshwater	Ireland_Hatchery_Freshwater	Ireland_Hatchery	HFF	11.2	1398.189186	0.008010361	77.00649323	0.616849803	01/11/2018	NA	NA	NA	NA	4
233	464	NA	Ireland	Hatchery	Freshwater	Ireland_Hatchery_Freshwater	Ireland_Hatchery	HFF	14.3	1774.531206	0.008058466	80.05623024	0.645130437	01/11/2018	NA	NA	NA	NA	4
433	755	NA	Ireland	Hatchery	Freshwater	Ireland_Hatchery_Freshwater	Ireland_Hatchery	HFF	15.5	2316.994821	0.0066897	112.1115516	0.749992634	07/11/2018	NA	NA	NA	NA	4
255	490	NA	Ireland	Hatchery	Freshwater	Ireland_Hatchery_Freshwater	Ireland_Hatchery	HFF	13.5	1687.029638	0.00800223	81.0246876	0.648378225	01/11/2018	NA	NA	NA	NA	4
323	588	NA	Ireland	Hatchery	Freshwater	Ireland_Hatchery_Freshwater	Ireland_Hatchery	HFF	15.6	2036.754772	0.007659243	92.26592004	0.706687115	02/11/2018	NA	NA	NA	NA	4
183	391	NA	Ireland	Hatchery	Freshwater	Ireland_Hatchery_Freshwater	Ireland_Hatchery	HFF	13.3	1446.332258	0.009195674	70.00714249	0.643762863	01/11/2018	NA	NA	NA	NA	4
442	777	NA	Ireland	Hatchery	Freshwater	Ireland_Hatchery_Freshwater	Ireland_Hatchery	HFF	15.3	2303.329112	0.006642559	101.2422837	0.672507863	07/11/2018	NA	NA	NA	NA	4
444	783	NA	Ireland	Hatchery	Freshwater	Ireland_Hatchery_Freshwater	Ireland_Hatchery	HFF	12	1780.784378	0.006738604	101.2422837	0.682231616	07/11/2018	NA	NA	NA	NA	4
331	600	NA	Ireland	Hatchery	Freshwater	Ireland_Hatchery_Freshwater	Ireland_Hatchery	HFF	16	2082.600298	0.007682703	87	0.66839518	02/11/2018	NA	NA	NA	NA	4
428	745	NA	Ireland	Hatchery	Freshwater	Ireland_Hatchery_Freshwater	Ireland_Hatchery	HFF	12.9	1922.924075	0.006708533	99.12618221	0.664991284	07/11/2018	NA	NA	NA	NA	4
185	393	NA	Ireland	Hatchery	Freshwater	Ireland_Hatchery_Freshwater	Ireland_Hatchery	HFF	13.6	1473.657016	0.009228742	75.10659092	0.69313933	01/11/2018	NA	NA	NA	NA	4
328	599	NA	Ireland	Hatchery	Freshwater	Ireland_Hatchery_Freshwater	Ireland_Hatchery	HFF	15.7	2035.136359	0.007714471	90.7964757	0.70044676	02/11/2018	NA	NA	NA	NA	4
222	449	NA	Ireland	Hatchery	Freshwater	Ireland_Hatchery_Freshwater	Ireland_Hatchery	HFF	14.3	1790.368956	0.00798718	86.14522622	0.68805747	01/11/2018	NA	NA	NA	NA	4
180	389	NA	Ireland	Hatchery	Freshwater	Ireland_Hatchery_Freshwater	Ireland_Hatchery	HFF	11	1563.141068	0.007037113	64.28063472	0.452350077	01/11/2018	NA	NA	NA	NA	4
239	473	NA	Ireland	Hatchery	Freshwater	Ireland_Hatchery_Freshwater	Ireland_Hatchery	HFF	14.5	1805.217161	0.008032275	86.00581376	0.690822316	01/11/2018	NA	NA	NA	NA	4
196	409	NA	Ireland	Hatchery	Freshwater	Ireland_Hatchery_Freshwater	Ireland_Hatchery	HFF	14	1535.719375	0.009116249	69.007246	0.629087227	01/11/2018	NA	NA	NA	NA	4
202	417	NA	Ireland	Hatchery	Freshwater	Ireland_Hatchery_Freshwater	Ireland_Hatchery	HFF	11.5	1243.086884	0.009251163	64	0.592074464	01/11/2018	NA	NA	NA	NA	4
198	410	NA	Ireland	Hatchery	Freshwater	Ireland_Hatchery_Freshwater	Ireland_Hatchery	HFF	13.3	1454.72231	0.009142638	70.57619995	0.645252673	01/11/2018	NA	NA	NA	NA	4
235	467	NA	Ireland	Hatchery	Freshwater	Ireland_Hatchery_Freshwater	Ireland_Hatchery	HFF	12.5	1567.232593	0.007975842	78.00640999	0.622166824	01/11/2018	NA	NA	NA	NA	4
249	483	NA	Ireland	Hatchery	Freshwater	Ireland_Hatchery_Freshwater	Ireland_Hatchery	HFF	10.3	1273.019246	0.008091001	76.1642961	0.616245396	01/11/2018	NA	NA	NA	NA	4
243	477	NA	Ireland	Hatchery	Freshwater	Ireland_Hatchery_Freshwater	Ireland_Hatchery	HFF	14.9	1876.58866	0.007939939	84.21401309	0.66865415	01/11/2018	NA	NA	NA	NA	4
226	456	NA	Ireland	Hatchery	Freshwater	Ireland_Hatchery_Freshwater	Ireland_Hatchery	HFF	12	1485.35383	0.008078883	76.94153625	0.621601679	01/11/2018	NA	NA	NA	NA	4
413	720	NA	Ireland	Hatchery	Freshwater	Ireland_Hatchery_Freshwater	Ireland_Hatchery	HFF	15.8	2501.216504	0.006316926	109.0412766	0.688805694	07/11/2018	NA	NA	NA	NA	4
427	743	NA	Ireland	Hatchery	Freshwater	Ireland_Hatchery_Freshwater	Ireland_Hatchery	HFF	15.9	2405.083159	0.006610998	102.1224755	0.675131483	07/11/2018	NA	NA	NA	NA	4
232	462	NA	Ireland	Hatchery	Freshwater	Ireland_Hatchery_Freshwater	Ireland_Hatchery	HFF	13.7	1716.14102	0.007983027	83.05419917	0.66302391	01/11/2018	NA	NA	NA	NA	4
409	713	NA	Ireland	Hatchery	Freshwater	Ireland_Hatchery_Freshwater	Ireland_Hatchery	HFF	13.5	2133.566498	0.006327433	101.7103731	0.643565616	07/11/2018	NA	NA	NA	NA	4
415	725	NA	Ireland	Hatchery	Freshwater	Ireland_Hatchery_Freshwater	Ireland_Hatchery	HFF	13.8	2075.019518	0.00665054	104.019229	0.691784028	07/11/2018	NA	NA	NA	NA	4
447	788	NA	Ireland	Hatchery	Freshwater	Ireland_Hatchery_Freshwater	Ireland_Hatchery	HFF	14.7	2196.547518	0.006692321	111.2205017	0.744323244	07/11/2018	NA	NA	NA	NA	4
172	378	NA	Ireland	Hatchery	Freshwater	Ireland_Hatchery_Freshwater	Ireland_Hatchery	HFF	16	1745.028653	0.009168904	79.0569415	0.724865498	01/11/2018	NA	NA	NA	NA	4
332	601	NA	Ireland	Hatchery	Freshwater	Ireland_Hatchery_Freshwater	Ireland_Hatchery	HFF	15.2	1978.699826	0.007681812	89.02246907	0.683853868	02/11/2018	NA	NA	NA	NA	4
242	476	NA	Ireland	Hatchery	Freshwater	Ireland_Hatchery_Freshwater	Ireland_Hatchery	HFF	12.4	1539.236824	0.00805594	82.09750301	0.661372585	01/11/2018	NA	NA	NA	NA	4
408	712	NA	Ireland	Hatchery	Freshwater	Ireland_Hatchery_Freshwater	Ireland_Hatchery	HFF	13.3	2090.276537	0.006362794	103.0048543	0.655398718	07/11/2018	NA	NA	NA	NA	4
405	708	NA	Ireland	Hatchery	Freshwater	Ireland_Hatchery_Freshwater	Ireland_Hatchery	HFF	15.4	2415.790761	0.006374724	112.2853508	0.715788151	07/11/2018	NA	NA	NA	NA	4
326	590	NA	Ireland	Hatchery	Freshwater	Ireland_Hatchery_Freshwater	Ireland_Hatchery	HFF	13.5	1741.447961	0.00775217	91	0.705447437	02/11/2018	NA	NA	NA	NA	4
234	466	NA	Ireland	Hatchery	Freshwater	Ireland_Hatchery_Freshwater	Ireland_Hatchery	HFF	14.2	1763.310523	0.008053034	84.59314393	0.681231484	01/11/2018	NA	NA	NA	NA	4
209	429	NA	Ireland	Hatchery	Freshwater	Ireland_Hatchery_Freshwater	Ireland_Hatchery	HFF	14.2	1547.373581	0.00917684	72.1734023	0.662323776	01/11/2018	NA	NA	NA	NA	4
184	392	NA	Ireland	Hatchery	Freshwater	Ireland_Hatchery_Freshwater	Ireland_Hatchery	HFF	16	1734.498487	0.009224568	75.69015788	0.698209042	01/11/2018	NA	NA	NA	NA	4
335	607	NA	Ireland	Hatchery	Freshwater	Ireland_Hatchery_Freshwater	Ireland_Hatchery	HFF	16	2080.836611	0.007689215	91.44397192	0.703132357	02/11/2018	NA	NA	NA	NA	4
223	450	NA	Ireland	Hatchery	Freshwater	Ireland_Hatchery_Freshwater	Ireland_Hatchery	HFF	10.9	1354.151026	0.008049324	75.23961722	0.605628037	01/11/2018	NA	NA	NA	NA	4
194	403	NA	Ireland	Hatchery	Freshwater	Ireland_Hatchery_Freshwater	Ireland_Hatchery	HFF	14.5	1594.125466	0.009095896	76.02631123	0.691527447	01/11/2018	NA	NA	NA	NA	4
420	732	NA	Ireland	Hatchery	Freshwater	Ireland_Hatchery_Freshwater	Ireland_Hatchery	HFF	13.2	1970.539013	0.006698675	98.24968193	0.658142667	07/11/2018	NA	NA	NA	NA	4
429	748	NA	Ireland	Hatchery	Freshwater	Ireland_Hatchery_Freshwater	Ireland_Hatchery	HFF	12.7	1897.779755	0.00669203	97.32933782	0.651330897	07/11/2018	NA	NA	NA	NA	4
430	749	NA	Ireland	Hatchery	Freshwater	Ireland_Hatchery_Freshwater	Ireland_Hatchery	HFF	12.9	1936.351724	0.006662013	99.2975327	0.661521435	07/11/2018	NA	NA	NA	NA	4
217	439	NA	Ireland	Hatchery	Freshwater	Ireland_Hatchery_Freshwater	Ireland_Hatchery	HFF	13	1754.318386	0.007410285	86.37129153	0.640035924	01/11/2018	NA	NA	NA	NA	4
253	488	NA	Ireland	Hatchery	Freshwater	Ireland_Hatchery_Freshwater	Ireland_Hatchery	HFF	14.2	1764.387996	0.008048116	84.05355436	0.676472791	01/11/2018	NA	NA	NA	NA	4
240	474	NA	Ireland	Hatchery	Freshwater	Ireland_Hatchery_Freshwater	Ireland_Hatchery	HFF	11.9	1494.040495	0.007964978	78.00640999	0.621319357	01/11/2018	NA	NA	NA	NA	4
173	379	NA	Ireland	Hatchery	Freshwater	Ireland_Hatchery_Freshwater	Ireland_Hatchery	HFF	16	1734.007209	0.009227182	64.03124237	0.590827923	01/11/2018	NA	NA	NA	NA	4
449	795	NA	Ireland	Hatchery	Freshwater	Ireland_Hatchery_Freshwater	Ireland_Hatchery	HFF	15.4	2294.460503	0.006711817	109.0183471	0.731711242	07/11/2018	NA	NA	NA	NA	4
175	380	NA	Ireland	Hatchery	Freshwater	Ireland_Hatchery_Freshwater	Ireland_Hatchery	HFF	15.9	1735.373447	0.009162293	78.10249676	0.71559796	01/11/2018	NA	NA	NA	NA	4
245	479	NA	Ireland	Hatchery	Freshwater	Ireland_Hatchery_Freshwater	Ireland_Hatchery	HFF	14.5	1815.335782	0.007987503	86.20904825	0.688595031	01/11/2018	NA	NA	NA	NA	4
236	470	NA	Ireland	Hatchery	Freshwater	Ireland_Hatchery_Freshwater	Ireland_Hatchery	HFF	14.1	1753.69125	0.008040184	84.00595217	0.675423297	01/11/2018	NA	NA	NA	NA	4
338	613	NA	Ireland	Hatchery	Freshwater	Ireland_Hatchery_Freshwater	Ireland_Hatchery	HFF	17.9	2327.94201	0.007689195	94.1328848	0.723806105	02/11/2018	NA	NA	NA	NA	4
258	494	NA	Ireland	Hatchery	Freshwater	Ireland_Hatchery_Freshwater	Ireland_Hatchery	HFF	13.3	1663.122665	0.007997005	87.02298547	0.695923236	01/11/2018	NA	NA	NA	NA	4
410	714	NA	Ireland	Hatchery	Freshwater	Ireland_Hatchery_Freshwater	Ireland_Hatchery	HFF	15	2382.176526	0.006296763	106.1696755	0.66852524	07/11/2018	NA	NA	NA	NA	4
252	487	NA	Ireland	Hatchery	Freshwater	Ireland_Hatchery_Freshwater	Ireland_Hatchery	HFF	13.1	1634.958409	0.008012436	80.30566605	0.643444028	01/11/2018	NA	NA	NA	NA	4
411	715	NA	Ireland	Hatchery	Freshwater	Ireland_Hatchery_Freshwater	Ireland_Hatchery	HFF	15.2	2422.301798	0.006275023	112.1115516	0.703502588	07/11/2018	NA	NA	NA	NA	4
219	444	NA	Ireland	Hatchery	Freshwater	Ireland_Hatchery_Freshwater	Ireland_Hatchery	HFF	15.2	1911.205117	0.007953097	86.00581376	0.684012594	01/11/2018	NA	NA	NA	NA	4
201	416	NA	Ireland	Hatchery	Freshwater	Ireland_Hatchery_Freshwater	Ireland_Hatchery	HFF	15	1644.068429	0.009123708	79.00632886	0.720830661	01/11/2018	NA	NA	NA	NA	4
446	786	NA	Ireland	Hatchery	Freshwater	Ireland_Hatchery_Freshwater	Ireland_Hatchery	HFF	15.3	2307.252045	0.006631265	106.117859	0.703695657	07/11/2018	NA	NA	NA	NA	4
241	475	NA	Ireland	Hatchery	Freshwater	Ireland_Hatchery_Freshwater	Ireland_Hatchery	HFF	10.5	1311.024409	0.008009004	73.06161783	0.585150804	01/11/2018	NA	NA	NA	NA	4
205	420	NA	Ireland	Hatchery	Freshwater	Ireland_Hatchery_Freshwater	Ireland_Hatchery	HFF	13.6	1493.08841	0.009108637	73.02739212	0.665179989	01/11/2018	NA	NA	NA	NA	4
416	728	NA	Ireland	Hatchery	Freshwater	Ireland_Hatchery_Freshwater	Ireland_Hatchery	HFF	12.8	1925.043896	0.006649199	94.04786016	0.62534294	07/11/2018	NA	NA	NA	NA	4
251	485	NA	Ireland	Hatchery	Freshwater	Ireland_Hatchery_Freshwater	Ireland_Hatchery	HFF	14.5	1823.145085	0.007953289	86	0.683982866	01/11/2018	NA	NA	NA	NA	4
227	457	NA	Ireland	Hatchery	Freshwater	Ireland_Hatchery_Freshwater	Ireland_Hatchery	HFF	11	1340.083953	0.008208441	79.81227976	0.655134386	01/11/2018	NA	NA	NA	NA	4
187	396	NA	Ireland	Hatchery	Freshwater	Ireland_Hatchery_Freshwater	Ireland_Hatchery	HFF	14.3	1553.189299	0.009206862	71.06335202	0.654270496	01/11/2018	NA	NA	NA	NA	4
179	465	NA	Ireland	Hatchery	Freshwater	Ireland_Hatchery_Freshwater	Ireland_Hatchery	HFF	13.8	1728.210925	0.007985136	83.15046602	0.663967815	01/11/2018	NA	NA	NA	NA	4
309	767	NA	Ireland	Hatchery	Freshwater	Ireland_Hatchery_Freshwater	Ireland_Hatchery	HFF	14.8	2213.858622	0.00668516	98.18350167	0.656372458	07/11/2018	NA	NA	NA	NA	4
153	407	NA	Ireland	Hatchery	Freshwater	Ireland_Hatchery_Freshwater	Ireland_Hatchery	HFF	14.3	1577.126818	0.009067121	75.02666193	0.680275837	01/11/2018	NA	NA	NA	NA	4
145	382	NA	Ireland	Hatchery	Freshwater	Ireland_Hatchery_Freshwater	Ireland_Hatchery	HFF	14.3	1571.002864	0.009102466	76.10519036	0.6927449	01/11/2018	NA	NA	NA	NA	4
230	595	NA	Ireland	Hatchery	Freshwater	Ireland_Hatchery_Freshwater	Ireland_Hatchery	HFF	14	1816.835986	0.007705704	94	0.724336159	02/11/2018	NA	NA	NA	NA	4
326	794	NA	Ireland	Hatchery	Freshwater	Ireland_Hatchery_Freshwater	Ireland_Hatchery	HFF	10.5	1543.828034	0.006801276	91.04943712	0.619252319	07/11/2018	NA	NA	NA	NA	4
300	753	NA	Ireland	Hatchery	Freshwater	Ireland_Hatchery_Freshwater	Ireland_Hatchery	HFF	17	2563.787238	0.006630815	106.9018241	0.708846266	07/11/2018	NA	NA	NA	NA	4
237	610	NA	Ireland	Hatchery	Freshwater	Ireland_Hatchery_Freshwater	Ireland_Hatchery	HFF	14.7	1898.254461	0.007743957	87.00574694	0.673768721	02/11/2018	NA	NA	NA	NA	4
299	752	NA	Ireland	Hatchery	Freshwater	Ireland_Hatchery_Freshwater	Ireland_Hatchery	HFF	15.6	2334.016281	0.006683758	106.0660172	0.708919591	07/11/2018	NA	NA	NA	NA	4
316	778	NA	Ireland	Hatchery	Freshwater	Ireland_Hatchery_Freshwater	Ireland_Hatchery	HFF	14.9	2227.035024	0.00669051	107.1167587	0.716665741	07/11/2018	NA	NA	NA	NA	4
292	739	NA	Ireland	Hatchery	Freshwater	Ireland_Hatchery_Freshwater	Ireland_Hatchery	HFF	14.2	2000.706375	0.007097493	107	0.759431778	07/11/2018	NA	NA	NA	NA	4
317	779	NA	Ireland	Hatchery	Freshwater	Ireland_Hatchery_Freshwater	Ireland_Hatchery	HFF	15.1	2231.790761	0.006765867	107.0560601	0.72432709	07/11/2018	NA	NA	NA	NA	4
160	425	NA	Ireland	Hatchery	Freshwater	Ireland_Hatchery_Freshwater	Ireland_Hatchery	HFF	16.2	1776.010135	0.00912157	77.1038261	0.703307914	01/11/2018	NA	NA	NA	NA	4
280	716	NA	Ireland	Hatchery	Freshwater	Ireland_Hatchery_Freshwater	Ireland_Hatchery	HFF	15.1	2407.692879	0.006271564	111.2879149	0.697949281	07/11/2018	NA	NA	NA	NA	4
174	451	NA	Ireland	Hatchery	Freshwater	Ireland_Hatchery_Freshwater	Ireland_Hatchery	HFF	12.4	1550.048386	0.00799975	82.09750301	0.656759522	01/11/2018	NA	NA	NA	NA	4
187	495	NA	Ireland	Hatchery	Freshwater	Ireland_Hatchery_Freshwater	Ireland_Hatchery	HFF	16.1	2024.456717	0.007952751	95.08417324	0.756180745	01/11/2018	NA	NA	NA	NA	4
150	399	NA	Ireland	Hatchery	Freshwater	Ireland_Hatchery_Freshwater	Ireland_Hatchery	HFF	12.5	1355.682116	0.009220451	66.06814664	0.609178083	01/11/2018	NA	NA	NA	NA	4
177	460	NA	Ireland	Hatchery	Freshwater	Ireland_Hatchery_Freshwater	Ireland_Hatchery	HFF	16.7	2086.989459	0.008001957	87	0.696170263	01/11/2018	NA	NA	NA	NA	4
157	415	NA	Ireland	Hatchery	Freshwater	Ireland_Hatchery_Freshwater	Ireland_Hatchery	HFF	15.7	1710.369551	0.009179303	77.0584194	0.707342565	01/11/2018	NA	NA	NA	NA	4
327	797	NA	Ireland	Hatchery	Freshwater	Ireland_Hatchery_Freshwater	Ireland_Hatchery	HFF	10.5	1547.985142	0.006783011	91.78235124	0.622560683	07/11/2018	NA	NA	NA	NA	4
176	455	NA	Ireland	Hatchery	Freshwater	Ireland_Hatchery_Freshwater	Ireland_Hatchery	HFF	14.2	1750.564766	0.008111668	86.28441342	0.699910506	01/11/2018	NA	NA	NA	NA	4
284	722	NA	Ireland	Hatchery	Freshwater	Ireland_Hatchery_Freshwater	Ireland_Hatchery	HFF	15.2	2286.332653	0.006648201	105	0.69806115	07/11/2018	NA	NA	NA	NA	4
184	486	NA	Ireland	Hatchery	Freshwater	Ireland_Hatchery_Freshwater	Ireland_Hatchery	HFF	15.2	1902.322002	0.007990235	90.02221948	0.719298696	01/11/2018	NA	NA	NA	NA	4
320	782	NA	Ireland	Hatchery	Freshwater	Ireland_Hatchery_Freshwater	Ireland_Hatchery	HFF	13.6	2026.198411	0.006712077	100	0.671207712	07/11/2018	NA	NA	NA	NA	4
154	408	NA	Ireland	Hatchery	Freshwater	Ireland_Hatchery_Freshwater	Ireland_Hatchery	HFF	11	1197.015037	0.009189525	67.0298441	0.61597245	01/11/2018	NA	NA	NA	NA	4
288	727	NA	Ireland	Hatchery	Freshwater	Ireland_Hatchery_Freshwater	Ireland_Hatchery	HFF	14	2101.343618	0.006662404	103.1746093	0.687390923	07/11/2018	NA	NA	NA	NA	4
234	604	NA	Ireland	Hatchery	Freshwater	Ireland_Hatchery_Freshwater	Ireland_Hatchery	HFF	14.6	1892.583684	0.007714322	88.05112151	0.679254706	02/11/2018	NA	NA	NA	NA	4
312	772	NA	Ireland	Hatchery	Freshwater	Ireland_Hatchery_Freshwater	Ireland_Hatchery	HFF	15.9	2379.406859	0.006682338	106.0424443	0.708611417	07/11/2018	NA	NA	NA	NA	4
315	776	NA	Ireland	Hatchery	Freshwater	Ireland_Hatchery_Freshwater	Ireland_Hatchery	HFF	14	2083.896591	0.006718184	107.0420478	0.719128135	07/11/2018	NA	NA	NA	NA	4
241	615	NA	Ireland	Hatchery	Freshwater	Ireland_Hatchery_Freshwater	Ireland_Hatchery	HFF	15.4	1988.722203	0.007743666	90.25519376	0.698906052	02/11/2018	NA	NA	NA	NA	4
149	397	NA	Ireland	Hatchery	Freshwater	Ireland_Hatchery_Freshwater	Ireland_Hatchery	HFF	12.3	1331.329035	0.009238888	71.02816343	0.656221255	01/11/2018	NA	NA	NA	NA	4
232	597	NA	Ireland	Hatchery	Freshwater	Ireland_Hatchery_Freshwater	Ireland_Hatchery	HFF	15.9	2044.098334	0.007778491	92.13576938	0.716677231	02/11/2018	NA	NA	NA	NA	4
287	726	NA	Ireland	Hatchery	Freshwater	Ireland_Hatchery_Freshwater	Ireland_Hatchery	HFF	14.4	2151.751147	0.006692224	101.1236866	0.676742331	07/11/2018	NA	NA	NA	NA	4
297	747	NA	Ireland	Hatchery	Freshwater	Ireland_Hatchery_Freshwater	Ireland_Hatchery	HFF	11.4	1687.733688	0.00675462	98.12746812	0.662813775	07/11/2018	NA	NA	NA	NA	4
168	440	NA	Ireland	Hatchery	Freshwater	Ireland_Hatchery_Freshwater	Ireland_Hatchery	HFF	13.7	1702.380686	0.008047554	84.00595217	0.676042412	01/11/2018	NA	NA	NA	NA	4
310	768	NA	Ireland	Hatchery	Freshwater	Ireland_Hatchery_Freshwater	Ireland_Hatchery	HFF	15.1	2397.343738	0.006298638	107.8702925	0.679435907	07/11/2018	NA	NA	NA	NA	4
235	606	NA	Ireland	Hatchery	Freshwater	Ireland_Hatchery_Freshwater	Ireland_Hatchery	HFF	15.5	2018.238093	0.007679966	95	0.729596773	02/11/2018	NA	NA	NA	NA	4
226	591	NA	Ireland	Hatchery	Freshwater	Ireland_Hatchery_Freshwater	Ireland_Hatchery	HFF	14.7	1908.894968	0.00770079	90.66973034	0.698228587	02/11/2018	NA	NA	NA	NA	4
291	736	NA	Ireland	Hatchery	Freshwater	Ireland_Hatchery_Freshwater	Ireland_Hatchery	HFF	15.7	2369.068382	0.006627078	111.0405331	0.735874229	07/11/2018	NA	NA	NA	NA	4
156	414	NA	Ireland	Hatchery	Freshwater	Ireland_Hatchery_Freshwater	Ireland_Hatchery	HFF	12.8	1395.10358	0.009174946	72.02777242	0.660850922	01/11/2018	NA	NA	NA	NA	4
322	789	NA	Ireland	Hatchery	Freshwater	Ireland_Hatchery_Freshwater	Ireland_Hatchery	HFF	12.9	1932.274566	0.00667607	96.5194281	0.644370445	07/11/2018	NA	NA	NA	NA	4
321	787	NA	Ireland	Hatchery	Freshwater	Ireland_Hatchery_Freshwater	Ireland_Hatchery	HFF	13.8	2051.115063	0.006728048	106.2308806	0.714726433	07/11/2018	NA	NA	NA	NA	4
152	406	NA	Ireland	Hatchery	Freshwater	Ireland_Hatchery_Freshwater	Ireland_Hatchery	HFF	15.7	1711.16247	0.009175049	73.10950691	0.670783329	01/11/2018	NA	NA	NA	NA	4
169	441	NA	Ireland	Hatchery	Freshwater	Ireland_Hatchery_Freshwater	Ireland_Hatchery	HFF	12	1486.711808	0.008071504	83.05419917	0.670372284	01/11/2018	NA	NA	NA	NA	4
302	757	NA	Ireland	Hatchery	Freshwater	Ireland_Hatchery_Freshwater	Ireland_Hatchery	HFF	13.1	1953.485091	0.006705964	106.3014581	0.712853714	07/11/2018	NA	NA	NA	NA	4
186	491	NA	Ireland	Hatchery	Freshwater	Ireland_Hatchery_Freshwater	Ireland_Hatchery	HFF	11	1361.106168	0.008081662	77.0584194	0.6227601	01/11/2018	NA	NA	NA	NA	4
175	454	NA	Ireland	Hatchery	Freshwater	Ireland_Hatchery_Freshwater	Ireland_Hatchery	HFF	12.4	1547.31057	0.008013905	87.02298547	0.697393943	01/11/2018	NA	NA	NA	NA	4
240	614	NA	Ireland	Hatchery	Freshwater	Ireland_Hatchery_Freshwater	Ireland_Hatchery	HFF	15.2	1965.282677	0.007734256	87.05170877	0.67328023	02/11/2018	NA	NA	NA	NA	4
290	734	NA	Ireland	Hatchery	Freshwater	Ireland_Hatchery_Freshwater	Ireland_Hatchery	HFF	16.1	2405.420961	0.006693215	101.0198	0.676147255	07/11/2018	NA	NA	NA	NA	4
225	587	NA	Ireland	Hatchery	Freshwater	Ireland_Hatchery_Freshwater	Ireland_Hatchery	HFF	15.9	2057.140005	0.007729177	89.14033879	0.688981491	02/11/2018	NA	NA	NA	NA	4
229	594	NA	Ireland	Hatchery	Freshwater	Ireland_Hatchery_Freshwater	Ireland_Hatchery	HFF	13.2	1721.878625	0.007666046	85	0.651613873	02/11/2018	NA	NA	NA	NA	4
178	463	NA	Ireland	Hatchery	Freshwater	Ireland_Hatchery_Freshwater	Ireland_Hatchery	HFF	16.6	2074.003857	0.008003842	90.02221948	0.720523657	01/11/2018	NA	NA	NA	NA	4
294	742	NA	Ireland	Hatchery	Freshwater	Ireland_Hatchery_Freshwater	Ireland_Hatchery	HFF	15	2264.106888	0.006625129	102	0.675763149	07/11/2018	NA	NA	NA	NA	4
162	427	NA	Ireland	Hatchery	Freshwater	Ireland_Hatchery_Freshwater	Ireland_Hatchery	HFF	13.9	1511.241212	0.009197738	72.0624729	0.662811711	01/11/2018	NA	NA	NA	NA	4
305	760	NA	Ireland	Hatchery	Freshwater	Ireland_Hatchery_Freshwater	Ireland_Hatchery	HFF	14.3	2151.710947	0.006645874	103.0194156	0.684654064	07/11/2018	NA	NA	NA	NA	4
155	413	NA	Ireland	Hatchery	Freshwater	Ireland_Hatchery_Freshwater	Ireland_Hatchery	HFF	13.7	1445.028027	0.009480785	70.00714249	0.663722664	01/11/2018	NA	NA	NA	NA	4
231	596	NA	Ireland	Hatchery	Freshwater	Ireland_Hatchery_Freshwater	Ireland_Hatchery	HFF	12.2	1573.183079	0.007754978	85	0.659173121	02/11/2018	NA	NA	NA	NA	4
172	446	NA	Ireland	Hatchery	Freshwater	Ireland_Hatchery_Freshwater	Ireland_Hatchery	HFF	10.9	1361.376142	0.008006604	76.10519036	0.60934414	01/11/2018	NA	NA	NA	NA	4
166	434	NA	Ireland	Hatchery	Freshwater	Ireland_Hatchery_Freshwater	Ireland_Hatchery	HFF	13.4	1470.008503	0.009115594	76.00657866	0.692845077	01/11/2018	NA	NA	NA	NA	4
144	381	NA	Ireland	Hatchery	Freshwater	Ireland_Hatchery_Freshwater	Ireland_Hatchery	HFF	12.6	1376.395655	0.009154345	78.16009212	0.71550441	01/11/2018	NA	NA	NA	NA	4
163	428	NA	Ireland	Hatchery	Freshwater	Ireland_Hatchery_Freshwater	Ireland_Hatchery	HFF	15.5	1687.00741	0.009187867	76.02631123	0.698519649	01/11/2018	NA	NA	NA	NA	4
325	793	NA	Ireland	Hatchery	Freshwater	Ireland_Hatchery_Freshwater	Ireland_Hatchery	HFF	15.3	2279.858987	0.006710941	105.3043209	0.706691124	07/11/2018	NA	NA	NA	NA	4
314	774	NA	Ireland	Hatchery	Freshwater	Ireland_Hatchery_Freshwater	Ireland_Hatchery	HFF	15.8	2384.264457	0.006626782	105.1189802	0.696600531	07/11/2018	NA	NA	NA	NA	4
306	761	NA	Ireland	Hatchery	Freshwater	Ireland_Hatchery_Freshwater	Ireland_Hatchery	HFF	15.6	2333.325952	0.006685735	111.0180166	0.742237087	07/11/2018	NA	NA	NA	NA	4
311	770	NA	Ireland	Hatchery	Freshwater	Ireland_Hatchery_Freshwater	Ireland_Hatchery	HFF	15.9	2404.818704	0.006611725	106.737997	0.705722285	07/11/2018	NA	NA	NA	NA	4
282	719	NA	Ireland	Hatchery	Freshwater	Ireland_Hatchery_Freshwater	Ireland_Hatchery	HFF	14.6	2302.507329	0.006340914	111.0180166	0.703955649	07/11/2018	NA	NA	NA	NA	4
289	731	NA	Ireland	Hatchery	Freshwater	Ireland_Hatchery_Freshwater	Ireland_Hatchery	HFF	16.3	2449.360121	0.006654799	107	0.712063524	07/11/2018	NA	NA	NA	NA	4
143	377	NA	Ireland	Hatchery	Freshwater	Ireland_Hatchery_Freshwater	Ireland_Hatchery	HFF	13.4	1453.546353	0.009218832	69.02897942	0.636366582	01/11/2018	NA	NA	NA	NA	4
164	431	NA	Ireland	Hatchery	Freshwater	Ireland_Hatchery_Freshwater	Ireland_Hatchery	HFF	13.5	1464.573999	0.009217697	71.34423593	0.657629581	01/11/2018	NA	NA	NA	NA	4
148	395	NA	Ireland	Hatchery	Freshwater	Ireland_Hatchery_Freshwater	Ireland_Hatchery	HFF	16.9	1841.119768	0.009179196	76.02631123	0.697860445	01/11/2018	NA	NA	NA	NA	4
279	710	NA	Ireland	Hatchery	Freshwater	Ireland_Hatchery_Freshwater	Ireland_Hatchery	HFF	14.9	2354.163333	0.006329213	109.0183471	0.690000285	07/11/2018	NA	NA	NA	NA	4
159	424	NA	Ireland	Hatchery	Freshwater	Ireland_Hatchery_Freshwater	Ireland_Hatchery	HFF	14.7	1602.052746	0.009175728	75.02666193	0.688424232	01/11/2018	NA	NA	NA	NA	4
146	385	NA	Ireland	Hatchery	Freshwater	Ireland_Hatchery_Freshwater	Ireland_Hatchery	HFF	13.1	1423.658667	0.009201644	69.18092223	0.636578207	01/11/2018	NA	NA	NA	NA	4
147	388	NA	Ireland	Hatchery	Freshwater	Ireland_Hatchery_Freshwater	Ireland_Hatchery	HFF	12.1	1314.224106	0.009206953	66.48308055	0.61210662	01/11/2018	NA	NA	NA	NA	4
236	608	NA	Ireland	Hatchery	Freshwater	Ireland_Hatchery_Freshwater	Ireland_Hatchery	HFF	16.6	2142.543582	0.0077478	93.55746897	0.724864595	02/11/2018	NA	NA	NA	NA	4
180	468	NA	Ireland	Hatchery	Freshwater	Ireland_Hatchery_Freshwater	Ireland_Hatchery	HFF	14.6	1820.545523	0.008019574	89.08984229	0.714462605	01/11/2018	NA	NA	NA	NA	4
324	790	NA	Ireland	Hatchery	Freshwater	Ireland_Hatchery_Freshwater	Ireland_Hatchery	HFF	12.8	1909.779568	0.006702344	97.02061637	0.650265565	07/11/2018	NA	NA	NA	NA	4
170	442	NA	Ireland	Hatchery	Freshwater	Ireland_Hatchery_Freshwater	Ireland_Hatchery	HFF	15	1863.841463	0.008047895	85.21150157	0.685773199	01/11/2018	NA	NA	NA	NA	4
161	426	NA	Ireland	Hatchery	Freshwater	Ireland_Hatchery_Freshwater	Ireland_Hatchery	HFF	15.5	1695.010619	0.009144485	73.54590403	0.672539452	01/11/2018	NA	NA	NA	NA	4
165	433	NA	Ireland	Hatchery	Freshwater	Ireland_Hatchery_Freshwater	Ireland_Hatchery	HFF	16.3	1775.428399	0.009180883	68.00735254	0.624367531	01/11/2018	NA	NA	NA	NA	4
285	723	NA	Ireland	Hatchery	Freshwater	Ireland_Hatchery_Freshwater	Ireland_Hatchery	HFF	16.3	2428.859197	0.00671097	108.1665383	0.72590234	07/11/2018	NA	NA	NA	NA	4
295	744	NA	Ireland	Hatchery	Freshwater	Ireland_Hatchery_Freshwater	Ireland_Hatchery	HFF	16.1	2425.302043	0.006638348	107.01869	0.710427352	07/11/2018	NA	NA	NA	NA	4
183	480	NA	Ireland	Hatchery	Freshwater	Ireland_Hatchery_Freshwater	Ireland_Hatchery	HFF	10.9	1356.24924	0.008036871	76.02631123	0.611013646	01/11/2018	NA	NA	NA	NA	4
228	593	NA	Ireland	Hatchery	Freshwater	Ireland_Hatchery_Freshwater	Ireland_Hatchery	HFF	12.7	1632.514931	0.007779408	87.2811549	0.67899573	02/11/2018	NA	NA	NA	NA	4
227	592	NA	Ireland	Hatchery	Freshwater	Ireland_Hatchery_Freshwater	Ireland_Hatchery	HFF	13.6	1762.137339	0.0077179	87.00574694	0.671501666	02/11/2018	NA	NA	NA	NA	4
181	469	NA	Ireland	Hatchery	Freshwater	Ireland_Hatchery_Freshwater	Ireland_Hatchery	HFF	12.4	1540.353531	0.0080501	78.10249676	0.628732911	01/11/2018	NA	NA	NA	NA	4
233	603	NA	Ireland	Hatchery	Freshwater	Ireland_Hatchery_Freshwater	Ireland_Hatchery	HFF	13.4	1736.600415	0.007716225	87.20665112	0.672906165	02/11/2018	NA	NA	NA	NA	4
313	773	NA	Ireland	Hatchery	Freshwater	Ireland_Hatchery_Freshwater	Ireland_Hatchery	HFF	11.5	1711.000292	0.006721215	97	0.651957808	07/11/2018	NA	NA	NA	NA	4
307	763	NA	Ireland	Hatchery	Freshwater	Ireland_Hatchery_Freshwater	Ireland_Hatchery	HFF	14.8	2223.43608	0.006656364	108.0462864	0.719195417	07/11/2018	NA	NA	NA	NA	4
281	717	NA	Ireland	Hatchery	Freshwater	Ireland_Hatchery_Freshwater	Ireland_Hatchery	HFF	13.7	2167.035994	0.006321999	112.0178557	0.708176803	07/11/2018	NA	NA	NA	NA	4
301	754	NA	Ireland	Hatchery	Freshwater	Ireland_Hatchery_Freshwater	Ireland_Hatchery	HFF	16.7	2504.334842	0.006668437	111.2205017	0.741666948	07/11/2018	NA	NA	NA	NA	4
158	418	NA	Ireland	Hatchery	Freshwater	Ireland_Hatchery_Freshwater	Ireland_Hatchery	HFF	14.4	1546.171077	0.009313329	68.26419266	0.635766888	01/11/2018	NA	NA	NA	NA	4
151	405	NA	Ireland	Hatchery	Freshwater	Ireland_Hatchery_Freshwater	Ireland_Hatchery	HFF	14.5	1616.089416	0.008972276	76.02631123	0.682129035	01/11/2018	NA	NA	NA	NA	4
286	724	NA	Ireland	Hatchery	Freshwater	Ireland_Hatchery_Freshwater	Ireland_Hatchery	HFF	12.6	1879.991489	0.006702158	95.18928511	0.637973629	07/11/2018	NA	NA	NA	NA	4
296	746	NA	Ireland	Hatchery	Freshwater	Ireland_Hatchery_Freshwater	Ireland_Hatchery	HFF	16	2403.742291	0.006656288	100.6031809	0.669643705	07/11/2018	NA	NA	NA	NA	4
304	759	NA	Ireland	Hatchery	Freshwater	Ireland_Hatchery_Freshwater	Ireland_Hatchery	HFF	16.2	2419.115954	0.006696661	114.0701539	0.763889176	07/11/2018	NA	NA	NA	NA	4
239	612	NA	Ireland	Hatchery	Freshwater	Ireland_Hatchery_Freshwater	Ireland_Hatchery	HFF	13.7	1771.58827	0.007733174	89.35882721	0.691027341	02/11/2018	NA	NA	NA	NA	4
303	758	NA	Ireland	Hatchery	Freshwater	Ireland_Hatchery_Freshwater	Ireland_Hatchery	HFF	15.7	2381.00756	0.006593847	106.0047169	0.698978904	07/11/2018	NA	NA	NA	NA	4
238	611	NA	Ireland	Hatchery	Freshwater	Ireland_Hatchery_Freshwater	Ireland_Hatchery	HFF	15.1	1950	0.00774359	85.98837131	0.66585867	02/11/2018	NA	NA	NA	NA	4
293	741	NA	Ireland	Hatchery	Freshwater	Ireland_Hatchery_Freshwater	Ireland_Hatchery	HFF	15.7	2368.615629	0.006628344	104.2353107	0.690907532	07/11/2018	NA	NA	NA	NA	4
308	766	NA	Ireland	Hatchery	Freshwater	Ireland_Hatchery_Freshwater	Ireland_Hatchery	HFF	10.5	1567.551594	0.006698344	89.73850901	0.601099414	07/11/2018	NA	NA	NA	NA	4
298	750	NA	Ireland	Hatchery	Freshwater	Ireland_Hatchery_Freshwater	Ireland_Hatchery	HFF	12	1784.244658	0.006725535	96.04686356	0.645966548	07/11/2018	NA	NA	NA	NA	4
0	IMG_2480	H18D_755	Ireland	Hatchery	Saltwater	Ireland_Hatchery_Saltwater	Ireland_Hatchery	HFF	19.8	2442.059172	0.008107912	104.8093507	0.849784955	04/06/2019	NA	NA	NA	NA	seacages
2	IMG_2482	H18D_757	Ireland	Hatchery	Saltwater	Ireland_Hatchery_Saltwater	Ireland_Hatchery	HFF	20.4	2542.833066	0.008022548	102.019606	0.818457173	04/06/2019	NA	NA	NA	NA	seacages
13	IMG_2493	H18D_768	Ireland	Hatchery	Saltwater	Ireland_Hatchery_Saltwater	Ireland_Hatchery	HFF	21.4	2680.269389	0.007984272	109.2931837	0.872626513	04/06/2019	NA	NA	NA	NA	seacages
17	IMG_2497	H18D_772	Ireland	Hatchery	Saltwater	Ireland_Hatchery_Saltwater	Ireland_Hatchery	HFF	18.2	3025.264451	0.006016003	112.0714058	0.674221913	04/06/2019	NA	NA	NA	NA	seacages
20	IMG_2500	H18D_774	Ireland	Hatchery	Saltwater	Ireland_Hatchery_Saltwater	Ireland_Hatchery	HFF	19.3	2372.506059	0.008134858	109.0045871	0.886736842	04/06/2019	NA	NA	NA	NA	seacages
29	IMG_2584	H18D_782	Ireland	Hatchery	Saltwater	Ireland_Hatchery_Saltwater	Ireland_Hatchery	HFF	19.4	3584.942538	0.005411523	156.0416611	0.844423082	07/06/2019	NA	NA	NA	NA	seacages
34	IMG_2596	H18D_787	Ireland	Hatchery	Saltwater	Ireland_Hatchery_Saltwater	Ireland_Hatchery	HFF	20.1	2810.08612	0.007152806	120.0666482	0.858813405	07/06/2019	NA	NA	NA	NA	seacages
40	IMG_2602	H18D_792	Ireland	Hatchery	Saltwater	Ireland_Hatchery_Saltwater	Ireland_Hatchery	HFF	20	2829.257323	0.007068993	128.6545763	0.90945829	07/06/2019	NA	NA	NA	NA	seacages
53	IMG_2684	H18D_1009	Ireland	Hatchery	Saltwater	Ireland_Hatchery_Saltwater	Ireland_Hatchery	HFF	20	3096.034238	0.006459877	144.1249458	0.931029405	17/06/2019	NA	NA	NA	NA	seacages
61	IMG_2728	H18D_1016	Ireland	Hatchery	Saltwater	Ireland_Hatchery_Saltwater	Ireland_Hatchery	HFF	20.1	3391.726699	0.005926185	151.6476179	0.898691844	21/06/2019	NA	NA	NA	NA	seacages
64	IMG_2731	H18D_1019	Ireland	Hatchery	Saltwater	Ireland_Hatchery_Saltwater	Ireland_Hatchery	HFF	20.5	3446.588023	0.005947911	148.2733961	0.881917015	21/06/2019	NA	NA	NA	NA	seacages
70	IMG_2741	H18D_871	Ireland	Hatchery	Saltwater	Ireland_Hatchery_Saltwater	Ireland_Hatchery	HFF	19.2	3241.793639	0.005922647	154.6932448	0.916193512	21/06/2019	NA	NA	NA	NA	seacages
77	IMG_2748	H18D_877	Ireland	Hatchery	Saltwater	Ireland_Hatchery_Saltwater	Ireland_Hatchery	HFF	20.2	3422.496165	0.005902125	148.946299	0.879099667	21/06/2019	NA	NA	NA	NA	seacages
79	IMG_2750	H18D_1023	Ireland	Hatchery	Saltwater	Ireland_Hatchery_Saltwater	Ireland_Hatchery	HFF	18.5	2635.408887	0.007019784	125.574679	0.881507068	24/06/2019	NA	NA	NA	NA	seacages
84	IMG_2755	H18D_1028	Ireland	Hatchery	Saltwater	Ireland_Hatchery_Saltwater	Ireland_Hatchery	HFF	22.6	3639.011129	0.006210478	156.2593997	0.970445626	24/06/2019	NA	NA	NA	NA	seacages
88	IMG_2816	H18D_1032	Ireland	Hatchery	Saltwater	Ireland_Hatchery_Saltwater	Ireland_Hatchery	HFF	20.7	3300.687201	0.006271421	162.0123452	1.016047672	28/06/2019	NA	NA	NA	NA	seacages
89	IMG_2817	H18D_1033	Ireland	Hatchery	Saltwater	Ireland_Hatchery_Saltwater	Ireland_Hatchery	HFF	23	3717.136129	0.006187559	154.1590088	0.953867999	28/06/2019	NA	NA	NA	NA	seacages
101	IMG_3085	H18D_1039	Ireland	Hatchery	Saltwater	Ireland_Hatchery_Saltwater	Ireland_Hatchery	HFF	21.8	2740.527322	0.007954673	122.2006547	0.972066307	14/07/2019	NA	NA	NA	NA	seacages
102	IMG_3086	H18D_1046	Ireland	Hatchery	Saltwater	Ireland_Hatchery_Saltwater	Ireland_Hatchery	HFF	20.5	2552.286034	0.008032015	120.503112	0.967882817	15/07/2019	NA	NA	NA	NA	seacages
104	IMG_3088	H18D_1048	Ireland	Hatchery	Saltwater	Ireland_Hatchery_Saltwater	Ireland_Hatchery	HFF	23.5	2759.3887	0.008516379	112.3610253	0.956909077	15/07/2019	NA	NA	NA	NA	seacages
110	IMG_3125	H18D_1058	Ireland	Hatchery	Saltwater	Ireland_Hatchery_Saltwater	Ireland_Hatchery	HFF	22.5	3047.914041	0.007382098	137.1313239	1.012316865	18/07/2019	NA	NA	NA	NA	seacages
116	IMG_3144	H18D_1061	Ireland	Hatchery	Saltwater	Ireland_Hatchery_Saltwater	Ireland_Hatchery	HFF	21.7	3067.723912	0.007073648	134.0037313	0.947895265	19/07/2019	NA	NA	NA	NA	seacages
117	IMG_3145	H18D_1062	Ireland	Hatchery	Saltwater	Ireland_Hatchery_Saltwater	Ireland_Hatchery	HFF	19.4	2734.547129	0.007094411	127.251719	0.902775938	19/07/2019	NA	NA	NA	NA	seacages
118	IMG_3146	H18D_1063	Ireland	Hatchery	Saltwater	Ireland_Hatchery_Saltwater	Ireland_Hatchery	HFF	22.3	3156.474616	0.007064844	143.586211	1.014414147	19/07/2019	NA	NA	NA	NA	seacages
121	IMG_3149	H18D_1065	Ireland	Hatchery	Saltwater	Ireland_Hatchery_Saltwater	Ireland_Hatchery	HFF	21.5	2843.298261	0.007561641	132.740348	1.003734825	19/07/2019	NA	NA	NA	NA	seacages
122	IMG_3150	H18D_1066	Ireland	Hatchery	Saltwater	Ireland_Hatchery_Saltwater	Ireland_Hatchery	HFF	22.7	3016.529463	0.007525204	129.5414991	0.974826225	19/07/2019	NA	NA	NA	NA	seacages
124	IMG_3152	H18D_1071	Ireland	Hatchery	Saltwater	Ireland_Hatchery_Saltwater	Ireland_Hatchery	HFF	21.7	2905.160409	0.007469467	122.8087945	0.917316246	21/07/2019	NA	NA	NA	NA	seacages
133	IMG_3167	H18D_1078	Ireland	Hatchery	Saltwater	Ireland_Hatchery_Saltwater	Ireland_Hatchery	HFF	23.4	2891.923408	0.008091501	124.0644994	1.003867972	22/07/2019	NA	NA	NA	NA	seacages
134	IMG_3168	H18D_1079	Ireland	Hatchery	Saltwater	Ireland_Hatchery_Saltwater	Ireland_Hatchery	HFF	19.7	2461.939276	0.008001822	117.2731853	0.938399161	22/07/2019	NA	NA	NA	NA	seacages
139	IMG_3173	H18D_1084	Ireland	Hatchery	Saltwater	Ireland_Hatchery_Saltwater	Ireland_Hatchery	HFF	17.6	2176.113278	0.008087814	107.2986486	0.86781154	22/07/2019	NA	NA	NA	NA	seacages
148	IMG_3186	H18D_1334	Ireland	Hatchery	Saltwater	Ireland_Hatchery_Saltwater	Ireland_Hatchery	HFF	19.7	3163.379522	0.006227517	133.1352696	0.829102165	23/07/2019	NA	NA	NA	NA	seacages
150	IMG_3188	H18D_1336	Ireland	Hatchery	Saltwater	Ireland_Hatchery_Saltwater	Ireland_Hatchery	HFF	21.4	3429.052639	0.006240791	152.0032894	0.948620723	23/07/2019	NA	NA	NA	NA	seacages
153	IMG_3191	H18D_1339	Ireland	Hatchery	Saltwater	Ireland_Hatchery_Saltwater	Ireland_Hatchery	HFF	19.7	3152.040609	0.006249919	152.0032894	0.950008319	23/07/2019	NA	NA	NA	NA	seacages
156	IMG_3194	H18D_1342	Ireland	Hatchery	Saltwater	Ireland_Hatchery_Saltwater	Ireland_Hatchery	HFF	22.5	3653.037777	0.006159257	144	0.886933067	23/07/2019	NA	NA	NA	NA	seacages
158	IMG_3196	H18D_1344	Ireland	Hatchery	Saltwater	Ireland_Hatchery_Saltwater	Ireland_Hatchery	HFF	20.3	3242.573823	0.006260459	145	0.907766534	23/07/2019	NA	NA	NA	NA	seacages
159	IMG_3197	H18D_1345	Ireland	Hatchery	Saltwater	Ireland_Hatchery_Saltwater	Ireland_Hatchery	HFF	22.1	3553.694416	0.00621888	135.0925609	0.840124458	23/07/2019	NA	NA	NA	NA	seacages
162	IMG_3200	H18D_1085	Ireland	Hatchery	Saltwater	Ireland_Hatchery_Saltwater	Ireland_Hatchery	HFF	18.5	2993.659967	0.006179727	151.0297984	0.933322856	25/07/2019	NA	NA	NA	NA	seacages
175	IMG_3239	H18D_1094	Ireland	Hatchery	Saltwater	Ireland_Hatchery_Saltwater	Ireland_Hatchery	HFF	20.5	3199.031885	0.006408189	135.0333292	0.865319055	26/07/2019	NA	NA	NA	NA	seacages
178	IMG_3242	H18D_1357	Ireland	Hatchery	Saltwater	Ireland_Hatchery_Saltwater	Ireland_Hatchery	HFF	22.3	3464.332548	0.006437026	149.1643389	0.960174784	26/07/2019	NA	NA	NA	NA	seacages
182	IMG_3246	H18D_1361	Ireland	Hatchery	Saltwater	Ireland_Hatchery_Saltwater	Ireland_Hatchery	HFF	16.9	2453.469584	0.006888204	120.9338662	0.83301719	26/07/2019	NA	NA	NA	NA	seacages
183	IMG_3247	H18D_1095	Ireland	Hatchery	Saltwater	Ireland_Hatchery_Saltwater	Ireland_Hatchery	HFF	20.9	3041.276377	0.006872115	123.685084	0.84997808	26/07/2019	NA	NA	NA	NA	seacages
184	IMG_3248	H18D_1096	Ireland	Hatchery	Saltwater	Ireland_Hatchery_Saltwater	Ireland_Hatchery	HFF	22.6	3255.415334	0.006942279	138.0036231	0.958059591	26/07/2019	NA	NA	NA	NA	seacages
187	IMG_3251	H18D_1363	Ireland	Hatchery	Saltwater	Ireland_Hatchery_Saltwater	Ireland_Hatchery	HFF	21.8	3163.656903	0.00689076	124.1450764	0.855453909	26/07/2019	NA	NA	NA	NA	seacages
194	IMG_3258	H18D_1369	Ireland	Hatchery	Saltwater	Ireland_Hatchery_Saltwater	Ireland_Hatchery	HFF	19.5	2829.113289	0.006892619	121	0.834006899	26/07/2019	NA	NA	NA	NA	seacages
196	IMG_3260	H18D_1098	Ireland	Hatchery	Saltwater	Ireland_Hatchery_Saltwater	Ireland_Hatchery	HFF	23.7	3450.711376	0.006868149	141.0035461	0.968433369	26/07/2019	NA	NA	NA	NA	seacages
207	IMG_3273	H18D_1105	Ireland	Hatchery	Saltwater	Ireland_Hatchery_Saltwater	Ireland_Hatchery	HFF	21.9	3199.32696	0.00684519	140.2889875	0.960304734	28/07/2019	NA	NA	NA	NA	seacages
209	IMG_3275	H18D_1110	Ireland	Hatchery	Saltwater	Ireland_Hatchery_Saltwater	Ireland_Hatchery	HFF	21.5	3126.077414	0.006877629	136.0330842	0.935585055	29/07/2019	NA	NA	NA	NA	seacages
212	IMG_3278	H18D_1113	Ireland	Hatchery	Saltwater	Ireland_Hatchery_Saltwater	Ireland_Hatchery	HFF	25.2	3696.946037	0.006816437	150.8807476	1.028469121	29/07/2019	NA	NA	NA	NA	seacages
222	IMG_3308	H18D_1123	Ireland	Hatchery	Saltwater	Ireland_Hatchery_Saltwater	Ireland_Hatchery	HFF	22.9	3388.723063	0.006757708	135.2996674	0.914315607	01/08/2019	NA	NA	NA	NA	seacages
229	IMG_3315	H18D_1130	Ireland	Hatchery	Saltwater	Ireland_Hatchery_Saltwater	Ireland_Hatchery	HFF	21.2	2843.240757	0.00745628	135.0333292	1.00684635	02/08/2019	NA	NA	NA	NA	seacages
230	IMG_3316	H18D_1131	Ireland	Hatchery	Saltwater	Ireland_Hatchery_Saltwater	Ireland_Hatchery	HFF	21.3	2813.733641	0.007570013	134.3018987	1.016667108	02/08/2019	NA	NA	NA	NA	seacages
238	IMG_3324	H18D_1138	Ireland	Hatchery	Saltwater	Ireland_Hatchery_Saltwater	Ireland_Hatchery	HFF	21.5	2874.001566	0.007480859	124.016128	0.927747147	03/08/2019	NA	NA	NA	NA	seacages
239	IMG_3325	H18D_1139	Ireland	Hatchery	Saltwater	Ireland_Hatchery_Saltwater	Ireland_Hatchery	HFF	18.9	2503.039153	0.007550821	120.0374941	0.906381602	03/08/2019	NA	NA	NA	NA	seacages
240	IMG_3326	H18D_1140	Ireland	Hatchery	Saltwater	Ireland_Hatchery_Saltwater	Ireland_Hatchery	HFF	22.8	2980.980543	0.00764849	125.4830666	0.959755985	03/08/2019	NA	NA	NA	NA	seacages
243	IMG_3329	H18D_1143	Ireland	Hatchery	Saltwater	Ireland_Hatchery_Saltwater	Ireland_Hatchery	HFF	21	2762.234603	0.00760254	129.1394595	0.98178795	03/08/2019	NA	NA	NA	NA	seacages
2	IMG_4625	C0156	Ireland	Natural	Freshwater	Ireland_Natural_Freshwater	Ireland_Natural	HFF	5.601	830.2656201	0.006746034	60.00833275	0.404818246	01/10/2018	BSAL17_08xFanad17_08	NA	NA	NA	River
5	IMG_4631	C0162	Ireland	Natural	Freshwater	Ireland_Natural_Freshwater	Ireland_Natural	HFF	5.739	846.4195177	0.006780326	59.00847397	0.400096672	01/10/2018	BSAL17_13xFanad17_13	NA	NA	NA	River
10	IMG_4649	C0179	Ireland	Natural	Freshwater	Ireland_Natural_Freshwater	Ireland_Natural	HFF	5.964	881.1140675	0.006768704	48.01041554	0.324968275	01/10/2018	BSAL17_13xFanad17_13	NA	NA	NA	River
12	IMG_4651	C0181	Ireland	Natural	Freshwater	Ireland_Natural_Freshwater	Ireland_Natural	HFF	6.349	940.9144488	0.006747691	61.03277808	0.41183033	01/10/2018	NA	NA	NA	NA	River
14	IMG_4653	C0183	Ireland	Natural	Freshwater	Ireland_Natural_Freshwater	Ireland_Natural	HFF	5.812	851.5427177	0.006825259	58.03447251	0.396100333	01/10/2018	BSAL17_13xFanad17_13	NA	NA	NA	River
27	IMG_4669	C0198	Ireland	Natural	Freshwater	Ireland_Natural_Freshwater	Ireland_Natural	HFF	4.85	815.5519603	0.005946893	65	0.386548026	01/10/2018	BSAL17_08xFanad17_08	NA	NA	NA	River
38	IMG_4683	C0211	Ireland	Natural	Freshwater	Ireland_Natural_Freshwater	Ireland_Natural	HFF	5.025	834.8652586	0.006018935	59.07622195	0.355575959	01/10/2018	BSAL17_04xFanad17_04	NA	NA	NA	River
41	IMG_4691	C0218	Ireland	Natural	Freshwater	Ireland_Natural_Freshwater	Ireland_Natural	HFF	6.699	1121.467342	0.005973424	78.00640999	0.465965366	01/10/2018	BSAL17_13xFanad17_13	NA	NA	NA	River
42	IMG_4693	C0220	Ireland	Natural	Freshwater	Ireland_Natural_Freshwater	Ireland_Natural	HFF	5.242	866.1668431	0.006051952	64.12487817	0.388080673	01/10/2018	BSAL17_08xFanad17_08	NA	NA	NA	River
43	IMG_4694	C0221	Ireland	Natural	Freshwater	Ireland_Natural_Freshwater	Ireland_Natural	HFF	6.248	1053.548765	0.005930433	77.1621669	0.457605034	01/10/2018	BSAL17_06xFanad17_06	NA	NA	NA	River
55	IMG_4711	C0238	Ireland	Natural	Freshwater	Ireland_Natural_Freshwater	Ireland_Natural	HFF	5.672	958.073588	0.005920213	60.5309838	0.358356335	01/10/2018	NA	NA	NA	NA	River
56	IMG_4713	C0240	Ireland	Natural	Freshwater	Ireland_Natural_Freshwater	Ireland_Natural	HFF	6.232	1046.897321	0.005952828	55.22680509	0.328755688	01/10/2018	BSAL17_13xFanad17_13	NA	NA	NA	River
60	IMG_4722	C0248	Ireland	Natural	Freshwater	Ireland_Natural_Freshwater	Ireland_Natural	HFF	5.349	894.5127165	0.005979792	55.22680509	0.330244808	01/10/2018	NA	NA	NA	NA	River
70	IMG_4734	C0261	Ireland	Natural	Freshwater	Ireland_Natural_Freshwater	Ireland_Natural	HFF	5.386	907.4453152	0.005935344	68.18357573	0.404692969	01/10/2018	BSAL17_10xFanad17_10	NA	NA	NA	River
78	IMG_4744	C0271	Ireland	Natural	Freshwater	Ireland_Natural_Freshwater	Ireland_Natural	HFF	5.941	999.3022566	0.005945148	67.00746227	0.398369293	01/10/2018	BSAL17_03xFanad17_03	NA	NA	NA	River
81	IMG_4749	C0276	Ireland	Natural	Freshwater	Ireland_Natural_Freshwater	Ireland_Natural	HFF	5.769	964.8678666	0.005979057	65.1459899	0.389511589	01/10/2018	BSAL17_28xFanad17_14	NA	NA	NA	River
84	IMG_4756	C0281	Ireland	Natural	Freshwater	Ireland_Natural_Freshwater	Ireland_Natural	HFF	4.644	768.0423165	0.006046542	57.03507693	0.344864979	01/10/2018	NA	NA	NA	NA	River
85	IMG_4759	C0283	Ireland	Natural	Freshwater	Ireland_Natural_Freshwater	Ireland_Natural	HFF	5.104	656.012195	0.007780343	40.11234224	0.312087788	01/10/2018	BSAL17_12xFanad17_12	NA	NA	NA	River
88	IMG_4767	C0290	Ireland	Natural	Freshwater	Ireland_Natural_Freshwater	Ireland_Natural	HFF	5.937	983.0249234	0.006039521	76.02631123	0.459162529	01/10/2018	BSAL17_01xFanad17_02	NA	NA	NA	River
89	IMG_4768	C0291	Ireland	Natural	Freshwater	Ireland_Natural_Freshwater	Ireland_Natural	HFF	5.607	922.6592004	0.006077	69.11584478	0.420016992	01/10/2018	BSAL17_05xFanad17_05	NA	NA	NA	River
90	IMG_4769	C0292	Ireland	Natural	Freshwater	Ireland_Natural_Freshwater	Ireland_Natural	HFF	5.607	914.3418398	0.00613228	60.00833275	0.367987887	01/10/2018	BSAL17_10xFanad17_10	NA	NA	NA	River
91	IMG_4771	C0294	Ireland	Natural	Freshwater	Ireland_Natural_Freshwater	Ireland_Natural	HFF	5.884	992.9899295	0.005925538	63.03173804	0.373496987	01/10/2018	BSAL17_08xFanad17_08	NA	NA	NA	River
92	IMG_4776	C0299	Ireland	Natural	Freshwater	Ireland_Natural_Freshwater	Ireland_Natural	HFF	6.393	1065.238471	0.006001473	68.18357573	0.409201894	01/10/2018	BSAL17_13xFanad17_13	NA	NA	NA	River
94	IMG_4781	C0304	Ireland	Natural	Freshwater	Ireland_Natural_Freshwater	Ireland_Natural	HFF	5.276	864.299138	0.006104368	59.07622195	0.360622999	01/10/2018	BSAL17_01xFanad17_02	NA	NA	NA	River
98	IMG_4788	C0310	Ireland	Natural	Freshwater	Ireland_Natural_Freshwater	Ireland_Natural	HFF	5.303	872.7428029	0.006076246	61.03277808	0.370850176	01/10/2018	BSAL17_13xFanad17_13	NA	NA	NA	River
99	IMG_4789	C0311	Ireland	Natural	Freshwater	Ireland_Natural_Freshwater	Ireland_Natural	HFF	5.105	833.0594217	0.006128014	61.13100686	0.374611681	01/10/2018	NA	NA	NA	NA	River
102	IMG_4801	C0322	Ireland	Natural	Freshwater	Ireland_Natural_Freshwater	Ireland_Natural	HFF	4.944	823.9053344	0.006000689	66.48308055	0.398944316	01/10/2018	NA	NA	NA	NA	River
103	IMG_4802	C0323	Ireland	Natural	Freshwater	Ireland_Natural_Freshwater	Ireland_Natural	HFF	4.203	701.6908151	0.005989818	52.34500931	0.313537058	01/10/2018	NA	NA	NA	NA	River
106	IMG_4806	C0327	Ireland	Natural	Freshwater	Ireland_Natural_Freshwater	Ireland_Natural	HFF	5.508	913.5972855	0.006028915	64.19501538	0.387026265	01/10/2018	BSAL17_01xFanad17_02	NA	NA	NA	River
111	IMG_4813	C0334	Ireland	Natural	Freshwater	Ireland_Natural_Freshwater	Ireland_Natural	HFF	5.692	954.8245912	0.005961304	72.02777242	0.429379474	01/10/2018	BSAL17_28xFanad17_14	NA	NA	NA	River
113	IMG_4818	C0339	Ireland	Natural	Freshwater	Ireland_Natural_Freshwater	Ireland_Natural	HFF	5.469	810.3542435	0.0067489	56.56854249	0.381775454	01/10/2018	BSAL17_13xFanad17_13	NA	NA	NA	River
114	IMG_4819	C0340	Ireland	Natural	Freshwater	Ireland_Natural_Freshwater	Ireland_Natural	HFF	5.205	773.2334706	0.006731473	59.00847397	0.397213932	01/10/2018	NA	NA	NA	NA	River
117	IMG_4827	C0347	Ireland	Natural	Freshwater	Ireland_Natural_Freshwater	Ireland_Natural	HFF	4.751	710.2907855	0.00668881	39.3192065	0.262998696	01/10/2018	BSAL17_28xFanad17_14	NA	NA	NA	River
122	IMG_4834	C0354	Ireland	Natural	Freshwater	Ireland_Natural_Freshwater	Ireland_Natural	HFF	5.419	804.5974149	0.006735045	60.03332408	0.404327154	01/10/2018	NA	NA	NA	NA	River
124	IMG_4836	C0356	Ireland	Natural	Freshwater	Ireland_Natural_Freshwater	Ireland_Natural	HFF	5.38	797.5644175	0.006745537	56.14267539	0.378712474	01/10/2018	BSAL17_08xFanad17_08	NA	NA	NA	River
127	IMG_4842	C0362	Ireland	Natural	Freshwater	Ireland_Natural_Freshwater	Ireland_Natural	HFF	4.534	668.0366756	0.006787053	50.15974482	0.340436822	01/10/2018	BSAL17_13xFanad17_13	NA	NA	NA	River
132	IMG_4847	C0367	Ireland	Natural	Freshwater	Ireland_Natural_Freshwater	Ireland_Natural	HFF	5.63	837.4491029	0.006722797	56.43580424	0.379406434	01/10/2018	BSAL17_01xFanad17_02	NA	NA	NA	River
139	IMG_4855	C0375	Ireland	Natural	Freshwater	Ireland_Natural_Freshwater	Ireland_Natural	HFF	5.238	787.3931674	0.006652331	52.34500931	0.34821633	01/10/2018	BSAL17_28xFanad17_14	NA	NA	NA	River
140	IMG_4856	C0376	Ireland	Natural	Freshwater	Ireland_Natural_Freshwater	Ireland_Natural	HFF	6.24	938.7294605	0.006647283	61.81423784	0.410896707	01/10/2018	BSAL17_01xFanad17_02	NA	NA	NA	River
145	IMG_4865	C0385	Ireland	Natural	Freshwater	Ireland_Natural_Freshwater	Ireland_Natural	HFF	5.327	799.382887	0.00666389	57.07889277	0.380367489	01/10/2018	BSAL17_08xFanad17_08	NA	NA	NA	River
146	IMG_4866	C0386	Ireland	Natural	Freshwater	Ireland_Natural_Freshwater	Ireland_Natural	HFF	5.827	877.4793445	0.006640612	63.38769597	0.420933104	01/10/2018	NA	NA	NA	NA	River
148	IMG_4871	C0391	Ireland	Natural	Freshwater	Ireland_Natural_Freshwater	Ireland_Natural	HFF	5.63	848.849221	0.006632509	58.13776741	0.385599259	01/10/2018	BSAL17_08xFanad17_08	NA	NA	NA	River
153	IMG_4884	C0403	Ireland	Natural	Freshwater	Ireland_Natural_Freshwater	Ireland_Natural	HFF	4.953	747.2723734	0.006628105	50.44799302	0.334374611	01/10/2018	BSAL17_01xFanad17_02	NA	NA	NA	River
164	IMG_4916	C0427	Ireland	Natural	Freshwater	Ireland_Natural_Freshwater	Ireland_Natural	HFF	5.331	776.0231955	0.00686964	46.17358552	0.317195911	02/10/2018	NA	NA	NA	NA	River
166	IMG_4921	C0431	Ireland	Natural	Freshwater	Ireland_Natural_Freshwater	Ireland_Natural	HFF	4.969	717.2370598	0.006927974	53.85164807	0.37308284	02/10/2018	BSAL17_10xFanad17_10	NA	NA	NA	River
167	IMG_4923	C0433	Ireland	Natural	Freshwater	Ireland_Natural_Freshwater	Ireland_Natural	HFF	5.618	823.1549064	0.006824961	54.12947441	0.369431543	02/10/2018	BSAL17_13xFanad17_13	NA	NA	NA	River
169	IMG_4925	C0435	Ireland	Natural	Freshwater	Ireland_Natural_Freshwater	Ireland_Natural	HFF	6.148	903.3299508	0.00680593	48.01041554	0.326755506	02/10/2018	NA	NA	NA	NA	River
180	IMG_4942	C0450	Ireland	Natural	Freshwater	Ireland_Natural_Freshwater	Ireland_Natural	HFF	5.58	801.6445596	0.006960691	52.77309921	0.367337232	02/10/2018	NA	NA	NA	NA	River
183	IMG_4945	C0453	Ireland	Natural	Freshwater	Ireland_Natural_Freshwater	Ireland_Natural	HFF	5.351	783.5968351	0.006828767	50.009999	0.341506618	02/10/2018	BSAL17_08xFanad17_08	NA	NA	NA	River
195	IMG_4961	C0469	Ireland	Natural	Freshwater	Ireland_Natural_Freshwater	Ireland_Natural	HFF	6.699	977.781673	0.006851223	68	0.465883144	02/10/2018	BSAL17_28xFanad17_14	NA	NA	NA	River
197	IMG_4969	C0476	Ireland	Natural	Freshwater	Ireland_Natural_Freshwater	Ireland_Natural	HFF	5.77	843.3670612	0.006841624	55.03635162	0.376538003	02/10/2018	BSAL17_13xFanad17_13	NA	NA	NA	River
206	IMG_4979	C0486	Ireland	Natural	Freshwater	Ireland_Natural_Freshwater	Ireland_Natural	HFF	5.794	846.5754544	0.006844044	58.54912467	0.400712809	02/10/2018	BSAL17_13xFanad17_13	NA	NA	NA	River
213	IMG_4988	C0494	Ireland	Natural	Freshwater	Ireland_Natural_Freshwater	Ireland_Natural	HFF	5.953	874.1287091	0.00681021	61.03277808	0.41564603	02/10/2018	BSAL17_06xFanad17_06	NA	NA	NA	River
215	IMG_4990	C0496	Ireland	Natural	Freshwater	Ireland_Natural_Freshwater	Ireland_Natural	HFF	6.178	907.2706322	0.006809435	65.00769185	0.442665624	02/10/2018	BSAL17_12xFanad17_12	NA	NA	NA	River
231	IMG_5009	C0514	Ireland	Natural	Freshwater	Ireland_Natural_Freshwater	Ireland_Natural	HFF	5.505	798.5411699	0.006893821	54.58937626	0.376329396	02/10/2018	BSAL17_28xFanad17_14	NA	NA	NA	River
248	IMG_5030	C0539	Ireland	Natural	Freshwater	Ireland_Natural_Freshwater	Ireland_Natural	HFF	6.431	942.2568652	0.006825103	59	0.402681067	02/10/2018	NA	NA	NA	NA	River
250	IMG_5032	C0541	Ireland	Natural	Freshwater	Ireland_Natural_Freshwater	Ireland_Natural	HFF	5.51	816.2083067	0.006750728	50.35871325	0.339957959	02/10/2018	BSAL17_10xFanad17_10	NA	NA	NA	River
260	IMG_5045	C0544	Ireland	Natural	Freshwater	Ireland_Natural_Freshwater	Ireland_Natural	HFF	5.565	812.7976378	0.006846723	52.08646657	0.356621591	02/10/2018	BSAL17_29xFanad17_15	NA	NA	NA	River
262	IMG_5050	C0549	Ireland	Natural	Freshwater	Ireland_Natural_Freshwater	Ireland_Natural	HFF	6.327	914.6321665	0.006917535	61.00819617	0.422026331	02/10/2018	BSAL17_12xFanad17_12	NA	NA	NA	River
270	IMG_5062	C0559	Ireland	Natural	Freshwater	Ireland_Natural_Freshwater	Ireland_Natural	HFF	5.793	842.1698166	0.00687866	61.13100686	0.420499424	02/10/2018	BSAL17_10xFanad17_10	NA	NA	NA	River
275	IMG_5067	C0563	Ireland	Natural	Freshwater	Ireland_Natural_Freshwater	Ireland_Natural	HFF	6.027	890.0949388	0.006771188	64.19501538	0.434676506	02/10/2018	NA	NA	NA	NA	River
278	IMG_5071	C0567	Ireland	Natural	Freshwater	Ireland_Natural_Freshwater	Ireland_Natural	HFF	5.363	774.4365694	0.006925035	61.00819617	0.422483866	02/10/2018	BSAL17_13xFanad17_13	NA	NA	NA	River
279	IMG_5073	C0569	Ireland	Natural	Freshwater	Ireland_Natural_Freshwater	Ireland_Natural	HFF	6.258	916.0267463	0.006831678	58.00862005	0.396296228	02/10/2018	BSAL17_03xFanad17_03	NA	NA	NA	River
283	IMG_5079	C0573	Ireland	Natural	Freshwater	Ireland_Natural_Freshwater	Ireland_Natural	HFF	5.358	782.9342246	0.006843487	60.07495318	0.411122147	02/10/2018	BSAL17_28xFanad17_14	NA	NA	NA	River
286	IMG_5082	C0576	Ireland	Natural	Freshwater	Ireland_Natural_Freshwater	Ireland_Natural	HFF	5.516	816.5886357	0.006754931	55	0.371521212	02/10/2018	BSAL17_13xFanad17_13	NA	NA	NA	River
297	IMG_5100	C0590	Ireland	Natural	Freshwater	Ireland_Natural_Freshwater	Ireland_Natural	HFF	5.891	854.9695901	0.006890304	65.00769185	0.44792273	02/10/2018	BSAL17_28xFanad17_14	NA	NA	NA	River
300	IMG_5103	C0591	Ireland	Natural	Freshwater	Ireland_Natural_Freshwater	Ireland_Natural	HFF	5.893	870.744509	0.006767772	60.03332408	0.406291829	02/10/2018	BSAL17_12xFanad17_12	NA	NA	NA	River
301	IMG_5104	C0592	Ireland	Natural	Freshwater	Ireland_Natural_Freshwater	Ireland_Natural	HFF	5.991	886.814524	0.00675564	58.00862005	0.391885375	02/10/2018	BSAL17_12xFanad17_12	NA	NA	NA	River
310	IMG_5117	C0604	Ireland	Natural	Freshwater	Ireland_Natural_Freshwater	Ireland_Natural	HFF	5.547	814.3838161	0.006811285	53.08483776	0.361575942	02/10/2018	BSAL17_04xFanad17_04	NA	NA	NA	River
340	IMG_5168	C0648	Ireland	Natural	Freshwater	Ireland_Natural_Freshwater	Ireland_Natural	HFF	4.958	723.6608322	0.006851276	43.01162634	0.294684518	02/10/2018	BSAL17_29xFanad17_15	NA	NA	NA	River
347	IMG_5175	C0655	Ireland	Natural	Freshwater	Ireland_Natural_Freshwater	Ireland_Natural	HFF	4.727	683.2115339	0.006918794	44.18144407	0.305682319	02/10/2018	NA	NA	NA	NA	River
6	IMG_4638	C0171	Ireland	Natural	Freshwater	Ireland_Natural_Freshwater	Ireland_Natural	HWF	4.958	720.9119225	0.0068774	55.4436651	0.381308289	01/10/2018	Fanad17_22xBSAL17_27	NA	NA	NA	River
9	IMG_4647	C0177	Ireland	Natural	Freshwater	Ireland_Natural_Freshwater	Ireland_Natural	HWF	5.317	774.308724	0.00686677	58.03447251	0.398509381	01/10/2018	Fanad17_21xBSAL17_26	NA	NA	NA	River
11	IMG_4650	C0180	Ireland	Natural	Freshwater	Ireland_Natural_Freshwater	Ireland_Natural	HWF	6.158	925.8822819	0.006650953	60.20797289	0.400440428	01/10/2018	BSAL17_03xBSAL17_23_A	NA	NA	NA	River
15	IMG_4654	C0184	Ireland	Natural	Freshwater	Ireland_Natural_Freshwater	Ireland_Natural	HWF	5.895	861.6321721	0.006841667	54.00925847	0.369513336	01/10/2018	BSAL17_03xBSAL17_23_A	NA	NA	NA	River
19	IMG_4660	C0189	Ireland	Natural	Freshwater	Ireland_Natural_Freshwater	Ireland_Natural	HWF	6.044	880.4777112	0.006864455	64.12487817	0.440182368	01/10/2018	BSAL17_03xBSAL17_23_A	NA	NA	NA	River
21	IMG_4662	C0191	Ireland	Natural	Freshwater	Ireland_Natural_Freshwater	Ireland_Natural	HWF	5.896	855.0842064	0.006895227	58.03447251	0.400160882	01/10/2018	Fanad17_17xBSAL17_22	NA	NA	NA	River
31	IMG_4674	C0202	Ireland	Natural	Freshwater	Ireland_Natural_Freshwater	Ireland_Natural	HWF	5.063	847.1186458	0.005976731	60.20797289	0.359846839	01/10/2018	Fanad17_24xBSAL17_32	NA	NA	NA	River
34	IMG_4677	C0205	Ireland	Natural	Freshwater	Ireland_Natural_Freshwater	Ireland_Natural	HWF	4.846	800.000625	0.006057495	54	0.327104744	01/10/2018	Fanad17_23xBSAL17_31	NA	NA	NA	River
40	IMG_4688	C0215	Ireland	Natural	Freshwater	Ireland_Natural_Freshwater	Ireland_Natural	HWF	4.408	732.8301304	0.006015037	54.14794548	0.32570187	01/10/2018	BSAL17_05xBSAL17_35	NA	NA	NA	River
44	IMG_4695	C0222	Ireland	Natural	Freshwater	Ireland_Natural_Freshwater	Ireland_Natural	HWF	6.478	1097.35728	0.005903273	72.00694411	0.425076675	01/10/2018	Fanad17_22xBSAL17_27	NA	NA	NA	River
45	IMG_4697	C0224	Ireland	Natural	Freshwater	Ireland_Natural_Freshwater	Ireland_Natural	HWF	4.627	765.5880093	0.006043721	60.00833275	0.362673595	01/10/2018	BSAL17_05xBSAL17_35	NA	NA	NA	River
46	IMG_4699	C0226	Ireland	Natural	Freshwater	Ireland_Natural_Freshwater	Ireland_Natural	HWF	4.474	738.7909041	0.006055841	56.0357029	0.339343288	01/10/2018	Fanad17_21xBSAL17_26	NA	NA	NA	River
48	IMG_4703	C0230	Ireland	Natural	Freshwater	Ireland_Natural_Freshwater	Ireland_Natural	HWF	5.188	863.0579355	0.006011184	63.03173804	0.378895371	01/10/2018	Fanad17_19xBSAL17_24	NA	NA	NA	River
50	IMG_4705	C0232	Ireland	Natural	Freshwater	Ireland_Natural_Freshwater	Ireland_Natural	HWF	5.429	894.4076252	0.006069939	76.00657866	0.461355319	01/10/2018	Fanad17_21xBSAL17_26	NA	NA	NA	River
57	IMG_4714	C0241	Ireland	Natural	Freshwater	Ireland_Natural_Freshwater	Ireland_Natural	HWF	5.239	867.0092272	0.006042612	44	0.26587491	01/10/2018	Fanad17_19xBSAL17_24	NA	NA	NA	River
58	IMG_4718	C0244	Ireland	Natural	Freshwater	Ireland_Natural_Freshwater	Ireland_Natural	HWF	4.597	766.2075437	0.00599968	61.07372594	0.366422806	01/10/2018	BSAL17_05xBSAL17_35	NA	NA	NA	River
59	IMG_4720	C0246	Ireland	Natural	Freshwater	Ireland_Natural_Freshwater	Ireland_Natural	HWF	4.837	810.0006173	0.0059716	43.0464865	0.257056415	01/10/2018	Fanad17_20xBSAL17_35	NA	NA	NA	River
61	IMG_4724	C0250	Ireland	Natural	Freshwater	Ireland_Natural_Freshwater	Ireland_Natural	HWF	5.114	854.6589963	0.005983673	57.55866572	0.344412237	01/10/2018	Fanad17_23xBSAL17_31	NA	NA	NA	River
62	IMG_4725	C0251	Ireland	Natural	Freshwater	Ireland_Natural_Freshwater	Ireland_Natural	HWF	5.486	935.2357991	0.0058659	66.2721661	0.388745922	01/10/2018	Fanad17_23xBSAL17_31	NA	NA	NA	River
65	IMG_4729	C0255	Ireland	Natural	Freshwater	Ireland_Natural_Freshwater	Ireland_Natural	HWF	5.753	959.7134989	0.005994497	60.20797289	0.360916532	01/10/2018	BSAL17_03xBSAL17_23_A	NA	NA	NA	River
66	IMG_4730	C0256	Ireland	Natural	Freshwater	Ireland_Natural_Freshwater	Ireland_Natural	HWF	5.161	853.0844038	0.006049812	47.01063709	0.284405502	01/10/2018	Fanad17_20xBSAL17_35	NA	NA	NA	River
67	IMG_4731	C0257	Ireland	Natural	Freshwater	Ireland_Natural_Freshwater	Ireland_Natural	HWF	5.243	879.2275018	0.005963189	65.00769185	0.38765317	01/10/2018	BSAL17_03xBSAL17_23_A	NA	NA	NA	River
83	IMG_4751	C0278	Ireland	Natural	Freshwater	Ireland_Natural_Freshwater	Ireland_Natural	HWF	5.446	820.0609733	0.00664097	61.03277808	0.405316824	01/10/2018	Fanad17_17xBSAL17_22	NA	NA	NA	River
87	IMG_4765	C0288	Ireland	Natural	Freshwater	Ireland_Natural_Freshwater	Ireland_Natural	HWF	4.854	1000.071997	0.004853651	69.0651866	0.335218281	01/10/2018	Fanad17_19xBSAL17_24	NA	NA	NA	River
100	IMG_4791	C0313	Ireland	Natural	Freshwater	Ireland_Natural_Freshwater	Ireland_Natural	HWF	5.146	855.0842064	0.006018121	53	0.318960399	01/10/2018	Fanad17_19xBSAL17_24	NA	NA	NA	River
104	IMG_4804	C0325	Ireland	Natural	Freshwater	Ireland_Natural_Freshwater	Ireland_Natural	HWF	5.74	963.7930276	0.005955636	66.37017402	0.395276567	01/10/2018	Fanad17_22xBSAL17_27	NA	NA	NA	River
108	IMG_4809	C0330	Ireland	Natural	Freshwater	Ireland_Natural_Freshwater	Ireland_Natural	HWF	5.281	880.1113566	0.006000377	56.0357029	0.336235347	01/10/2018	Fanad17_17xBSAL17_22	NA	NA	NA	River
116	IMG_4824	C0345	Ireland	Natural	Freshwater	Ireland_Natural_Freshwater	Ireland_Natural	HWF	4.964	735.8763483	0.006745699	44.18144407	0.298034702	01/10/2018	BSAL17_03xBSAL17_23_A	NA	NA	NA	River
119	IMG_4831	C0351	Ireland	Natural	Freshwater	Ireland_Natural_Freshwater	Ireland_Natural	HWF	5.451	806.402505	0.006759652	53.08483776	0.35883501	01/10/2018	Fanad17_22xBSAL17_27	NA	NA	NA	River
130	IMG_4845	C0365	Ireland	Natural	Freshwater	Ireland_Natural_Freshwater	Ireland_Natural	HWF	5.906	883.4732594	0.006684979	63.03173804	0.421365832	01/10/2018	Fanad17_20xBSAL17_35	NA	NA	NA	River
131	IMG_4846	C0366	Ireland	Natural	Freshwater	Ireland_Natural_Freshwater	Ireland_Natural	HWF	4.908	729.3099478	0.006729649	53.33854141	0.358949665	01/10/2018	Fanad17_23xBSAL17_31	NA	NA	NA	River
142	IMG_4861	C0381	Ireland	Natural	Freshwater	Ireland_Natural_Freshwater	Ireland_Natural	HWF	4.435	664.0120481	0.006679096	46.04345773	0.307528659	01/10/2018	BSAL17_05xBSAL17_35	NA	NA	NA	River
143	IMG_4862	C0382	Ireland	Natural	Freshwater	Ireland_Natural_Freshwater	Ireland_Natural	HWF	5.518	823.0024301	0.006704719	51	0.341940667	01/10/2018	Fanad17_19xBSAL17_24	NA	NA	NA	River
144	IMG_4863	C0383	Ireland	Natural	Freshwater	Ireland_Natural_Freshwater	Ireland_Natural	HWF	5.255	796.0056532	0.006601712	57.03507693	0.376529147	01/10/2018	BSAL17_03xBSAL17_23_A	NA	NA	NA	River
147	IMG_4868	C0388	Ireland	Natural	Freshwater	Ireland_Natural_Freshwater	Ireland_Natural	HWF	6.029	907.1212708	0.0066463	56.14267539	0.373141057	01/10/2018	Fanad17_20xBSAL17_35	NA	NA	NA	River
149	IMG_4872	C0392	Ireland	Natural	Freshwater	Ireland_Natural_Freshwater	Ireland_Natural	HWF	4.586	677.031757	0.006773685	49.25444142	0.333634081	01/10/2018	Fanad17_20xBSAL17_35	NA	NA	NA	River
154	IMG_4887	C0406	Ireland	Natural	Freshwater	Ireland_Natural_Freshwater	Ireland_Natural	HWF	4.715	719.178003	0.006556096	39.81205847	0.261011676	01/10/2018	BSAL17_03xBSAL17_23_A	NA	NA	NA	River
179	IMG_4941	C0449	Ireland	Natural	Freshwater	Ireland_Natural_Freshwater	Ireland_Natural	HWF	4.671	682.1913221	0.006847053	39.20459157	0.268435908	02/10/2018	Fanad17_23xBSAL17_31	NA	NA	NA	River
182	IMG_4944	C0452	Ireland	Natural	Freshwater	Ireland_Natural_Freshwater	Ireland_Natural	HWF	5.68	837.0483857	0.006785749	57.00877125	0.386847196	02/10/2018	NA	NA	NA	NA	River
186	IMG_4950	C0458	Ireland	Natural	Freshwater	Ireland_Natural_Freshwater	Ireland_Natural	HWF	4.94	704.5565982	0.007011502	53.08483776	0.372204446	02/10/2018	Fanad17_23xBSAL17_31	NA	NA	NA	River
187	IMG_4951	C0459	Ireland	Natural	Freshwater	Ireland_Natural_Freshwater	Ireland_Natural	HWF	4.99	673.08989	0.007413571	51.0881591	0.378745718	02/10/2018	Fanad17_21xBSAL17_26	NA	NA	NA	River
191	IMG_4955	C0463	Ireland	Natural	Freshwater	Ireland_Natural_Freshwater	Ireland_Natural	HWF	5.407	781.9239093	0.006914995	58.21511831	0.402557258	02/10/2018	Fanad17_23xBSAL17_31	NA	NA	NA	River
192	IMG_4956	C0464	Ireland	Natural	Freshwater	Ireland_Natural_Freshwater	Ireland_Natural	HWF	5.082	748.0701839	0.00679348	48.09365863	0.326723319	02/10/2018	Fanad17_22xBSAL17_27	NA	NA	NA	River
202	IMG_4975	C0482	Ireland	Natural	Freshwater	Ireland_Natural_Freshwater	Ireland_Natural	HWF	4.996	718.9019405	0.006949487	60.03332408	0.417200831	02/10/2018	Fanad17_17xBSAL17_22	NA	NA	NA	River
207	IMG_4980	C0487	Ireland	Natural	Freshwater	Ireland_Natural_Freshwater	Ireland_Natural	HWF	5.083	738.281789	0.006884905	55.22680509	0.380231308	02/10/2018	Fanad17_27xBSAL17_25	NA	NA	NA	River
208	IMG_4982	C0488	Ireland	Natural	Freshwater	Ireland_Natural_Freshwater	Ireland_Natural	HWF	5.115	749.170875	0.006827548	50	0.341377393	02/10/2018	Fanad17_19xBSAL17_24	NA	NA	NA	River
214	IMG_4989	C0495	Ireland	Natural	Freshwater	Ireland_Natural_Freshwater	Ireland_Natural	HWF	5.945	870.0574694	0.006832882	57.00877125	0.389534205	02/10/2018	BSAL17_03xBSAL17_23_A	NA	NA	NA	River
218	IMG_4996	C0502	Ireland	Natural	Freshwater	Ireland_Natural_Freshwater	Ireland_Natural	HWF	5.99	859.7237929	0.006967354	56.14267539	0.391165893	02/10/2018	Fanad17_22xBSAL17_27	NA	NA	NA	River
274	IMG_5066	C0562	Ireland	Natural	Freshwater	Ireland_Natural_Freshwater	Ireland_Natural	HWF	6.183	903.292865	0.006844956	65.00769185	0.444974796	02/10/2018	BSAL17_03xBSAL17_23_A	NA	NA	NA	River
281	IMG_5075	C0570	Ireland	Natural	Freshwater	Ireland_Natural_Freshwater	Ireland_Natural	HWF	5.263	782.0057545	0.00673013	53.15072906	0.35771129	02/10/2018	BSAL17_03xBSAL17_23_A	NA	NA	NA	River
282	IMG_5076	C0571	Ireland	Natural	Freshwater	Ireland_Natural_Freshwater	Ireland_Natural	HWF	4.557	664.048191	0.006862454	50	0.343122688	02/10/2018	Fanad17_23xBSAL17_31	NA	NA	NA	River
285	IMG_5081	C0575	Ireland	Natural	Freshwater	Ireland_Natural_Freshwater	Ireland_Natural	HWF	5.698	842.0718497	0.006766643	56.0357029	0.379173624	02/10/2018	NA	NA	NA	NA	River
290	IMG_5088	C0580	Ireland	Natural	Freshwater	Ireland_Natural_Freshwater	Ireland_Natural	HWF	4.433	647.9459854	0.00684162	43	0.294189646	02/10/2018	Fanad17_23xBSAL17_31	NA	NA	NA	River
294	IMG_5096	C0586	Ireland	Natural	Freshwater	Ireland_Natural_Freshwater	Ireland_Natural	HWF	5.051	728.198462	0.006936296	66.06814664	0.458268214	02/10/2018	Fanad17_23xBSAL17_31	NA	NA	NA	River
303	IMG_5106	C0594	Ireland	Natural	Freshwater	Ireland_Natural_Freshwater	Ireland_Natural	HWF	6.038	891.3254176	0.006774181	55.6596802	0.377048766	02/10/2018	Fanad17_22xBSAL17_27	NA	NA	NA	River
308	IMG_5114	C0601	Ireland	Natural	Freshwater	Ireland_Natural_Freshwater	Ireland_Natural	HWF	5.973	878	0.006802961	60	0.408177677	02/10/2018	Fanad17_17xBSAL17_22	NA	NA	NA	River
318	IMG_5134	C0616	Ireland	Natural	Freshwater	Ireland_Natural_Freshwater	Ireland_Natural	HWF	5.781	853.1693853	0.006775911	64.07027392	0.434134487	02/10/2018	NA	NA	NA	NA	River
337	IMG_5165	C0645	Ireland	Natural	Freshwater	Ireland_Natural_Freshwater	Ireland_Natural	HWF	6.061	896.0943031	0.00682537	52	0.351717446	02/10/2018	BSAL17_03xBSAL17_23_A	NA	NA	NA	River
317	IMG_8505	S476	Norway	Hatchery	Saltwater	Norway_Hatchery_Saltwater	Norway_Hatchery	HWF	59.5	4681.178591	0.012710474	124.016128	1.576303803	04/05/2018	F2-YC2_43	Figgjo	Mowi	male	3. BANGOR 1
820	IMG_9772	S971	Norway	Hatchery	Saltwater	Norway_Hatchery_Saltwater	Norway_Hatchery	HWF	52.1	4537.546584	0.011481976	109.5536398	1.257892239	04/05/2018	F2-YC2_16	Figgjo	Mowi	male	4. BANGOR 3
385	IMG_8682	S539	Norway	Hatchery	Saltwater	Norway_Hatchery_Saltwater	Norway_Hatchery	HWF	50.6	4940.136132	0.010242633	128.0351514	1.311417031	04/05/2018	F2-YC2_43	Figgjo	Mowi	male	3. BANGOR 1
96	IMG_7867	S256	Norway	Hatchery	Saltwater	Norway_Hatchery_Saltwater	Norway_Hatchery	HWF	49	4300.14244	0.011394971	134.0149245	1.527096228	02/05/2018	F2-YC2_43	Figgjo	Mowi	male	4. BANGOR 3
706	IMG_9477	S855	Norway	Hatchery	Saltwater	Norway_Hatchery_Saltwater	Norway_Hatchery	HWF	47.8	4115.844749	0.011613655	108.0740487	1.255134691	04/05/2018	F2-YC2_43	Figgjo	Mowi	male	4. BANGOR 3
893	IMG_9972	S1043	Norway	Hatchery	Saltwater	Norway_Hatchery_Saltwater	Norway_Hatchery	HWF	47.3	4187.269277	0.011296145	106.0754448	1.198243582	04/05/2018	F2-YC2_43	Figgjo	Mowi	female	4. BANGOR 3
61	IMG_0161	S1115	Norway	Hatchery	Saltwater	Norway_Hatchery_Saltwater	Norway_Hatchery	HWF	46.7	4125.376225	0.01132018	100.079968	1.132923217	04/05/2018	F2-YC2_61	Figgjo	Mowi	male	4. BANGOR 3
117	IMG_7923	S276	Norway	Hatchery	Saltwater	Norway_Hatchery_Saltwater	Norway_Hatchery	HWF	46.5	4056.405428	0.011463351	116.211015	1.332167677	02/05/2018	F2-YC2_16	Figgjo	Mowi	male	4. BANGOR 3
758	IMG_9600	S907	Norway	Hatchery	Saltwater	Norway_Hatchery_Saltwater	Norway_Hatchery	HWF	46.5	4058.313073	0.011457963	113	1.29474979	04/05/2018	F2-YC2_43	Figgjo	Mowi	male	4. BANGOR 3
206	IMG_8172	S367	Norway	Hatchery	Saltwater	Norway_Hatchery_Saltwater	Norway_Hatchery	HWF	46.4	4349.081052	0.010668921	114.3896848	1.220414453	03/05/2018	F2-YC2_43	Figgjo	Mowi	male	3. BANGOR 1
836	IMG_9823	S986	Norway	Hatchery	Saltwater	Norway_Hatchery_Saltwater	Norway_Hatchery	HWF	46.1	4031.290612	0.011435544	111.2205017	1.271866909	04/05/2018	F2-YC2_16	Figgjo	Mowi	female	4. BANGOR 3
679	IMG_9413	S828	Norway	Hatchery	Saltwater	Norway_Hatchery_Saltwater	Norway_Hatchery	HWF	46	4000.00425	0.011499988	110.2905254	1.268339694	04/05/2018	F2-YC2_16	Figgjo	Mowi	female	4. BANGOR 3
800	IMG_9723	S951	Norway	Hatchery	Saltwater	Norway_Hatchery_Saltwater	Norway_Hatchery	HWF	45.9	3940.649312	0.011647827	111.0720487	1.293747967	04/05/2018	F2-YC2_43	Figgjo	Mowi	female	4. BANGOR 3
518	IMG_9025	S671	Norway	Hatchery	Saltwater	Norway_Hatchery_Saltwater	Norway_Hatchery	HWF	45.6	4001.404254	0.011395999	110.1135777	1.254854252	04/05/2018	F2-YC2_43	Figgjo	Mowi	male	3. BANGOR 1
103	IMG_7888	S263	Norway	Hatchery	Saltwater	Norway_Hatchery_Saltwater	Norway_Hatchery	HWF	45	3939.588938	0.011422512	119.8206994	1.368653318	02/05/2018	F2-YC2_61	Figgjo	Mowi	female	4. BANGOR 3
657	IMG_9364	S806	Norway	Hatchery	Saltwater	Norway_Hatchery_Saltwater	Norway_Hatchery	HWF	45	3916.633886	0.011489458	94.42986816	1.084947991	04/05/2018	F2-YC2_16	Figgjo	Mowi	female	4. BANGOR 3
326	IMG_8536	S485	Norway	Hatchery	Saltwater	Norway_Hatchery_Saltwater	Norway_Hatchery	HWF	44.8	4128.027737	0.01085264	119	1.291464191	04/05/2018	F2-YC2_43	Figgjo	Mowi	male	3. BANGOR 1
642	IMG_9326	S791	Norway	Hatchery	Saltwater	Norway_Hatchery_Saltwater	Norway_Hatchery	HWF	44.8	3880.992785	0.011543438	128.015624	1.477740432	04/05/2018	F2-YC2_61	Figgjo	Mowi	male	4. BANGOR 3
575	IMG_9151	S727	Norway	Hatchery	Saltwater	Norway_Hatchery_Saltwater	Norway_Hatchery	HWF	44	3857.109021	0.011407507	96.0832972	1.096070931	04/05/2018	F2-YC2_61	Figgjo	Mowi	male	3. BANGOR 1
751	IMG_9584	S900	Norway	Hatchery	Saltwater	Norway_Hatchery_Saltwater	Norway_Hatchery	HWF	43.9	3828.471497	0.011466717	104.8093507	1.201819185	04/05/2018	F2-YC2_16	Figgjo	Mowi	male	4. BANGOR 3
148	IMG_8000	S310	Norway	Hatchery	Saltwater	Norway_Hatchery_Saltwater	Norway_Hatchery	HWF	43.4	3871.067295	0.011211378	123.5839795	1.38554675	02/05/2018	F2-YC2_43	Figgjo	Mowi	male	4. BANGOR 3
3	IMG_0011	S1057	Norway	Hatchery	Saltwater	Norway_Hatchery_Saltwater	Norway_Hatchery	HWF	43.2	3788.293811	0.011403551	102.1224755	1.164558812	04/05/2018	F2-YC2_61	Figgjo	Mowi	female	4. BANGOR 3
837	IMG_9825	S987	Norway	Hatchery	Saltwater	Norway_Hatchery_Saltwater	Norway_Hatchery	HWF	43	3793.627552	0.011334797	85.58621384	0.970102401	04/05/2018	F2-YC2_16	Figgjo	Mowi	male	4. BANGOR 3
63	IMG_0165	S1117	Norway	Hatchery	Saltwater	Norway_Hatchery_Saltwater	Norway_Hatchery	HWF	42.7	3761.174816	0.011352836	104.0768947	1.181567893	04/05/2018	F2-YC2_43	Figgjo	Mowi	female	4. BANGOR 3
644	IMG_9332	S793	Norway	Hatchery	Saltwater	Norway_Hatchery_Saltwater	Norway_Hatchery	HWF	42.5	3681.222623	0.011545077	114	1.31613882	04/05/2018	F2-YC2_16	Figgjo	Mowi	female	4. BANGOR 3
241	IMG_8292	S403	Norway	Hatchery	Saltwater	Norway_Hatchery_Saltwater	Norway_Hatchery	HWF	42.2	3963.765886	0.010646441	103.0776406	1.097410028	03/05/2018	F2-YC2_16	Figgjo	Mowi	male	4. BANGOR 3
387	IMG_8688	S541	Norway	Hatchery	Saltwater	Norway_Hatchery_Saltwater	Norway_Hatchery	HWF	42	4122.990298	0.010186781	115.1086443	1.172586572	04/05/2018	F2-YC2_16	Figgjo	Mowi	male	3. BANGOR 1
79	IMG_0212	S1133	Norway	Hatchery	Saltwater	Norway_Hatchery_Saltwater	Norway_Hatchery	HWF	41.3	3638.505325	0.011350815	96.69022701	1.097512857	04/05/2018	F2-YC2_61	Figgjo	Mowi	male	4. BANGOR 3
503	IMG_8995	S656	Norway	Hatchery	Saltwater	Norway_Hatchery_Saltwater	Norway_Hatchery	HWF	40.8	3547.495595	0.011501071	101.1236866	1.163030736	04/05/2018	F2-YC2_61	Figgjo	Mowi	female	3. BANGOR 1
142	IMG_7986	S303	Norway	Hatchery	Saltwater	Norway_Hatchery_Saltwater	Norway_Hatchery	HWF	40.5	3593.851555	0.011269247	103.1746093	1.162700132	02/05/2018	F2-YC2_61	Figgjo	Mowi	male	4. BANGOR 3
886	IMG_9950	S1036	Norway	Hatchery	Saltwater	Norway_Hatchery_Saltwater	Norway_Hatchery	HWF	40.5	3593.738026	0.011269603	106.1696755	1.196490069	04/05/2018	F2-YC2_61	Figgjo	Mowi	female	4. BANGOR 3
460	IMG_8898	S614	Norway	Hatchery	Saltwater	Norway_Hatchery_Saltwater	Norway_Hatchery	HWF	40.2	3527.973923	0.011394642	90.02221948	1.025770967	04/05/2018	F2-YC2_61	Figgjo	Mowi	male	3. BANGOR 1
507	IMG_9003	S660	Norway	Hatchery	Saltwater	Norway_Hatchery_Saltwater	Norway_Hatchery	HWF	40.2	3503.573747	0.011473999	102.1224755	1.171753133	04/05/2018	F2-YC2_16	Figgjo	Mowi	male	3. BANGOR 1
416	IMG_8772	S570	Norway	Hatchery	Saltwater	Norway_Hatchery_Saltwater	Norway_Hatchery	HWF	40.1	3905.438772	0.010267732	116	1.191056952	04/05/2018	F2-YC2_16	Figgjo	Mowi	male	3. BANGOR 1
39	IMG_0106	S1093	Norway	Hatchery	Saltwater	Norway_Hatchery_Saltwater	Norway_Hatchery	HWF	40	3528.000567	0.011337867	99.12618221	1.123879436	04/05/2018	F2-YC2_43	Figgjo	Mowi	male	4. BANGOR 3
716	IMG_9509	S865	Norway	Hatchery	Saltwater	Norway_Hatchery_Saltwater	Norway_Hatchery	HWF	39.9	3487.580823	0.011440595	106.4706532	1.218087631	04/05/2018	F2-YC2_61	Figgjo	Mowi	female	4. BANGOR 3
461	IMG_8900	S615	Norway	Hatchery	Saltwater	Norway_Hatchery_Saltwater	Norway_Hatchery	HWF	39.8	3488.698468	0.011408266	95.08417324	1.084745538	04/05/2018	F2-YC2_61	Figgjo	Mowi	male	3. BANGOR 1
545	IMG_9092	S697	Norway	Hatchery	Saltwater	Norway_Hatchery_Saltwater	Norway_Hatchery	HWF	39.8	3474.358646	0.011455352	105.0190459	1.203030099	04/05/2018	F2-YC2_61	Figgjo	Mowi	male	3. BANGOR 1
333	IMG_8556	S492	Norway	Hatchery	Saltwater	Norway_Hatchery_Saltwater	Norway_Hatchery	HWF	39.5	3722.903168	0.010609999	114.0175425	1.209726046	04/05/2018	F2-YC2_61	Figgjo	Mowi	female	3. BANGOR 1
246	IMG_8305	S408	Norway	Hatchery	Saltwater	Norway_Hatchery_Saltwater	Norway_Hatchery	HWF	39.2	3683.099781	0.010643209	114.3547113	1.21710107	03/05/2018	F2-YC2_61	Figgjo	Mowi	male	4. BANGOR 3
169	IMG_8057	S330	Norway	Hatchery	Saltwater	Norway_Hatchery_Saltwater	Norway_Hatchery	HWF	39	3675.841128	0.010609817	105.4751155	1.119071625	03/05/2018	F2-YC2_43	Figgjo	Mowi	female	3. BANGOR 1
266	IMG_8370	S427	Norway	Hatchery	Saltwater	Norway_Hatchery_Saltwater	Norway_Hatchery	HWF	39	3632.495561	0.010736421	111.2205017	1.19411008	03/05/2018	F2-YC2_43	Figgjo	Mowi	male	4. BANGOR 3
444	IMG_8865	S598	Norway	Hatchery	Saltwater	Norway_Hatchery_Saltwater	Norway_Hatchery	HWF	38.9	3354.717425	0.011595612	104.0432602	1.206445226	04/05/2018	F2-YC2_16	Figgjo	Mowi	male	3. BANGOR 1
554	IMG_9109	S706	Norway	Hatchery	Saltwater	Norway_Hatchery_Saltwater	Norway_Hatchery	HWF	38.8	3343.337554	0.01160517	99.00505038	1.14897042	04/05/2018	F2-YC2_16	Figgjo	Mowi	male	3. BANGOR 1
829	IMG_9796	S980	Norway	Hatchery	Saltwater	Norway_Hatchery_Saltwater	Norway_Hatchery	HWF	38.8	3404.222819	0.011397609	105.0190459	1.196966003	04/05/2018	F2-YC2_61	Figgjo	Mowi	male	4. BANGOR 3
137	IMG_7972	S297	Norway	Hatchery	Saltwater	Norway_Hatchery_Saltwater	Norway_Hatchery	HWF	38.4	3398.004414	0.01130075	104.3072385	1.178750075	02/05/2018	F2-YC2_61	Figgjo	Mowi	female	4. BANGOR 3
222	IMG_8224	S383	Norway	Hatchery	Saltwater	Norway_Hatchery_Saltwater	Norway_Hatchery	HWF	38.4	3605.350746	0.010650836	110.4536102	1.176423303	03/05/2018	F2-YC2_61	Figgjo	Mowi	female	4. BANGOR 3
327	IMG_8538	S486	Norway	Hatchery	Saltwater	Norway_Hatchery_Saltwater	Norway_Hatchery	HWF	38.2	3572.513961	0.01069275	101.0445446	1.080444092	04/05/2018	F2-YC2_61	Figgjo	Mowi	male	3. BANGOR 1
513	IMG_9015	S666	Norway	Hatchery	Saltwater	Norway_Hatchery_Saltwater	Norway_Hatchery	HWF	38.2	3339.67214	0.011438249	94	1.075195363	04/05/2018	F2-YC2_61	Figgjo	Mowi	male	3. BANGOR 1
174	IMG_8074	S335	Norway	Hatchery	Saltwater	Norway_Hatchery_Saltwater	Norway_Hatchery	HWF	38.1	3557.365598	0.010710173	114.5294722	1.226630429	03/05/2018	F2-YC2_16	Figgjo	Mowi	female	3. BANGOR 1
293	IMG_8441	S453	Norway	Hatchery	Saltwater	Norway_Hatchery_Saltwater	Norway_Hatchery	HWF	38	3547.135464	0.01071287	97.12878049	1.040527969	03/05/2018	F2-YC2_16	Figgjo	Mowi	female	3. BANGOR 1
46	IMG_0121	S1100	Norway	Hatchery	Saltwater	Norway_Hatchery_Saltwater	Norway_Hatchery	HWF	37.8	4220.547832	0.008956183	112.0178557	1.003252448	04/05/2018	F2-YC2_43	Figgjo	Mowi	female	4. BANGOR 3
71	IMG_0193	S1125	Norway	Hatchery	Saltwater	Norway_Hatchery_Saltwater	Norway_Hatchery	HWF	36.9	3249.034934	0.011357219	106.1696755	1.205792214	04/05/2018	F2-YC2_61	Figgjo	Mowi	male	4. BANGOR 3
647	IMG_9339	S796	Norway	Hatchery	Saltwater	Norway_Hatchery_Saltwater	Norway_Hatchery	HWF	35.6	3085.295772	0.011538602	113.0176977	1.304066234	04/05/2018	F2-YC2_61	Figgjo	Mowi	female	4. BANGOR 3
445	IMG_8867	S599	Norway	Hatchery	Saltwater	Norway_Hatchery_Saltwater	Norway_Hatchery	HWF	35	3069.695099	0.011401784	101.2422837	1.154342635	04/05/2018	F2-YC2_61	Figgjo	Mowi	female	3. BANGOR 1
588	IMG_9187	S738	Norway	Hatchery	Saltwater	Norway_Hatchery_Saltwater	Norway_Hatchery	HWF	34.7	2988.41647	0.011611501	110.0045454	1.277317858	04/05/2018	F2-YC2_61	Figgjo	Mowi	NA	3. BANGOR 1
30	IMG_0081	S1083	Norway	Hatchery	Saltwater	Norway_Hatchery_Saltwater	Norway_Hatchery	HWF	32.3	2843.907523	0.011357613	98.02040604	1.113277802	04/05/2018	F2-YC2_61	Figgjo	Mowi	female	4. BANGOR 3
613	IMG_9240	S762	Norway	Hatchery	Saltwater	Norway_Hatchery_Saltwater	Norway_Hatchery	HWF	32.2	2790.645087	0.011538551	108.1665383	1.248085093	04/05/2018	F2-YC2_61	Figgjo	Mowi	male	3. BANGOR 1
625	IMG_4518	F626	Norway	Hatchery	Freshwater	Norway_Hatchery_Freshwater	Norway_Hatchery	HWF	29.4	3861.652755	0.00761332	117.1067889	0.891571514	05/05/2017	F2-YC2_43	Figgjo	Mowi	male	5. BANGOR 2
578	IMG_4418	F582	Norway	Hatchery	Freshwater	Norway_Hatchery_Freshwater	Norway_Hatchery	HWF	25.4	4508.782541	0.00563345	170.4963343	0.960482536	05/05/2017	F2-YC2_16	Figgjo	Mowi	female	5. BANGOR 2
81	IMG_3319	F83	Norway	Hatchery	Freshwater	Norway_Hatchery_Freshwater	Norway_Hatchery	HWF	22.6	3945.383378	0.005728214	147.2175261	0.843293483	27/04/2017	F2-YC2_61	Figgjo	Mowi	male	7. BANGOR 4
253	IMG_3694	F249	Norway	Hatchery	Freshwater	Norway_Hatchery_Freshwater	Norway_Hatchery	HWF	22.2	4040.000124	0.005495049	154.2627628	0.847681492	02/05/2017	F2-YC2_16	Figgjo	Mowi	female	5. BANGOR 2
1111	IMG_5519	F1098	Norway	Hatchery	Freshwater	Norway_Hatchery_Freshwater	Norway_Hatchery	HWF	21.5	4243.753999	0.005066269	155.157984	0.786072109	05/05/2017	F2-YC2_61	Figgjo	Mowi	male	7. BANGOR 4
1021	IMG_5327	F1008	Norway	Hatchery	Freshwater	Norway_Hatchery_Freshwater	Norway_Hatchery	HWF	21.5	3764.840103	0.005710734	159.8405455	0.912806822	05/05/2017	F2-YC2_61	Figgjo	Mowi	NA	7. BANGOR 4
1216	IMG_5726	F1196	Norway	Hatchery	Freshwater	Norway_Hatchery_Freshwater	Norway_Hatchery	HWF	21.5	4117.691101	0.005221373	147.3397435	0.769315718	05/05/2017	F2-YC2_61	Figgjo	Mowi	female	7. BANGOR 4
656	IMG_4578	F655	Norway	Hatchery	Freshwater	Norway_Hatchery_Freshwater	Norway_Hatchery	HWF	21.5	2816.078301	0.007634731	106.0754448	0.809857475	05/05/2017	F2-YC2_16	Figgjo	Mowi	male	5. BANGOR 2
770	IMG_4815	F761	Norway	Hatchery	Freshwater	Norway_Hatchery_Freshwater	Norway_Hatchery	HWF	21.5	2847.745073	0.007549833	107.01869	0.807973248	05/05/2017	F2-YC2_43	Figgjo	Mowi	female	5. BANGOR 2
300	IMG_3796	F296	Norway	Hatchery	Freshwater	Norway_Hatchery_Freshwater	Norway_Hatchery	HWF	21.5	3818.443924	0.005630566	153.3949152	0.863700173	03/05/2017	F2-YC2_61	Figgjo	Mowi	male	5. BANGOR 2
318	IMG_3833	F314	Norway	Hatchery	Freshwater	Norway_Hatchery_Freshwater	Norway_Hatchery	HWF	21.5	3919.204128	0.005485808	152.1610988	0.83472652	03/05/2017	F2-YC2_43	Figgjo	Mowi	male	7. BANGOR 4
291	IMG_3777	F287	Norway	Hatchery	Freshwater	Norway_Hatchery_Freshwater	Norway_Hatchery	HWF	21.3	3761.49465	0.005662643	139.359248	0.78914162	03/05/2017	F2-YC2_16	Figgjo	Mowi	female	5. BANGOR 2
310	IMG_3817	F306	Norway	Hatchery	Freshwater	Norway_Hatchery_Freshwater	Norway_Hatchery	HWF	21.2	3160.045728	0.006708764	126.0634761	0.84573007	03/05/2017	F2-YC2_61	Figgjo	Mowi	male	7. BANGOR 4
328	IMG_3866	F324	Norway	Hatchery	Freshwater	Norway_Hatchery_Freshwater	Norway_Hatchery	HWF	21.1	3927.250056	0.005372716	161.644672	0.868470948	03/05/2017	F2-YC2_61	Figgjo	Mowi	male	7. BANGOR 4
824	IMG_4924	F814	Norway	Hatchery	Freshwater	Norway_Hatchery_Freshwater	Norway_Hatchery	HWF	21	3921.607069	0.005354948	158.2561215	0.847453223	05/05/2017	F2-YC2_61	Figgjo	Mowi	male	5. BANGOR 2
1215	IMG_5724	F1195	Norway	Hatchery	Freshwater	Norway_Hatchery_Freshwater	Norway_Hatchery	HWF	21	4051.118611	0.005183753	156.0801076	0.809080793	05/05/2017	F2-YC2_43	Figgjo	Mowi	female	7. BANGOR 4
518	IMG_4280	F517	Norway	Hatchery	Freshwater	Norway_Hatchery_Freshwater	Norway_Hatchery	HWF	21	3785.174897	0.00554796	156.0801076	0.865926238	04/05/2017	F2-YC2_61	Figgjo	Mowi	male	5. BANGOR 2
11	IMG_3193	F13	Norway	Hatchery	Freshwater	Norway_Hatchery_Freshwater	Norway_Hatchery	HWF	20.7	3627.141161	0.005706974	137.0036496	0.781876255	24/04/2017	F2-YC2_43	Figgjo	Mowi	male	7. BANGOR 4
1036	IMG_5357	F1023	Norway	Hatchery	Freshwater	Norway_Hatchery_Freshwater	Norway_Hatchery	HWF	20.6	3645.008916	0.005651564	141.7956276	0.801367019	05/05/2017	F2-YC2_16	Figgjo	Mowi	male	7. BANGOR 4
862	IMG_5003	F851	Norway	Hatchery	Freshwater	Norway_Hatchery_Freshwater	Norway_Hatchery	HWF	20.6	3683.225353	0.005592924	149.3351934	0.835220409	05/05/2017	F2-YC2_61	Figgjo	Mowi	male	5. BANGOR 2
256	IMG_3704	F252	Norway	Hatchery	Freshwater	Norway_Hatchery_Freshwater	Norway_Hatchery	HWF	20.6	3794.371226	0.005429095	155.3898324	0.843626086	02/05/2017	F2-YC2_43	Figgjo	Mowi	male	5. BANGOR 2
414	IMG_4055	F410	Norway	Hatchery	Freshwater	Norway_Hatchery_Freshwater	Norway_Hatchery	HWF	20.6	3765.11952	0.005471274	149.1643389	0.816118948	04/05/2017	F2-YC2_61	Figgjo	Mowi	female	7. BANGOR 4
448	IMG_4144	F452	Norway	Hatchery	Freshwater	Norway_Hatchery_Freshwater	Norway_Hatchery	HWF	20.6	3670.044141	0.005613012	148.2733961	0.832260279	04/05/2017	F2-YC2_16	Figgjo	Mowi	female	7. BANGOR 4
1294	IMG_5881	F1270	Norway	Hatchery	Freshwater	Norway_Hatchery_Freshwater	Norway_Hatchery	HWF	20.5	4024.752415	0.005093481	161.1117625	0.820619703	05/05/2017	F2-YC2_61	Figgjo	Mowi	NA	7. BANGOR 4
727	IMG_4723	F718	Norway	Hatchery	Freshwater	Norway_Hatchery_Freshwater	Norway_Hatchery	HWF	20.5	3736.77963	0.005486007	139.7426206	0.766629024	05/05/2017	F2-YC2_61	Figgjo	Mowi	female	5. BANGOR 2
295	IMG_3785	F291	Norway	Hatchery	Freshwater	Norway_Hatchery_Freshwater	Norway_Hatchery	HWF	20.5	3627.013785	0.005652033	136.4441278	0.771186653	03/05/2017	F2-YC2_61	Figgjo	Mowi	female	5. BANGOR 2
323	IMG_3843	F319	Norway	Hatchery	Freshwater	Norway_Hatchery_Freshwater	Norway_Hatchery	HWF	20.5	4009.733782	0.005112559	157.0509471	0.802932212	03/05/2017	F2-YC2_16	Figgjo	Mowi	female	7. BANGOR 4
1008	IMG_5300	F995	Norway	Hatchery	Freshwater	Norway_Hatchery_Freshwater	Norway_Hatchery	HWF	20.4	3575.283206	0.005705842	152.3285922	0.869162833	05/05/2017	F2-YC2_61	Figgjo	Mowi	male	7. BANGOR 4
724	IMG_4717	F715	Norway	Hatchery	Freshwater	Norway_Hatchery_Freshwater	Norway_Hatchery	HWF	20.4	3644.136386	0.005598034	143.4224529	0.802883792	05/05/2017	F2-YC2_16	Figgjo	Mowi	female	5. BANGOR 2
789	IMG_4852	F779	Norway	Hatchery	Freshwater	Norway_Hatchery_Freshwater	Norway_Hatchery	HWF	20.4	2713.089199	0.007519104	112.1605991	0.843347216	05/05/2017	F2-YC2_61	Figgjo	Mowi	female	5. BANGOR 2
154	IMG_3480	F155	Norway	Hatchery	Freshwater	Norway_Hatchery_Freshwater	Norway_Hatchery	HWF	20.4	3663.77401	0.005568029	153.3949152	0.854107339	28/04/2017	F2-YC2_16	Figgjo	Mowi	male	5. BANGOR 2
327	IMG_3864	F323	Norway	Hatchery	Freshwater	Norway_Hatchery_Freshwater	Norway_Hatchery	HWF	20.4	3765.494124	0.005417616	166.8682115	0.904027839	03/05/2017	F2-YC2_61	Figgjo	Mowi	male	7. BANGOR 4
441	IMG_4130	F445	Norway	Hatchery	Freshwater	Norway_Hatchery_Freshwater	Norway_Hatchery	HWF	20.4	3635.017469	0.005612078	139.2910622	0.781712246	04/05/2017	F2-YC2_61	Figgjo	Mowi	female	7. BANGOR 4
757	IMG_4788	F748	Norway	Hatchery	Freshwater	Norway_Hatchery_Freshwater	Norway_Hatchery	HWF	20.3	3640.01978	0.005576893	147.6651618	0.823512773	05/05/2017	F2-YC2_61	Figgjo	Mowi	female	5. BANGOR 2
106	IMG_3372	F107	Norway	Hatchery	Freshwater	Norway_Hatchery_Freshwater	Norway_Hatchery	HWF	20.3	3559.405006	0.0057032	148.0844354	0.844555209	27/04/2017	F2-YC2_61	Figgjo	Mowi	male	5. BANGOR 2
268	IMG_3730	F264	Norway	Hatchery	Freshwater	Norway_Hatchery_Freshwater	Norway_Hatchery	HWF	20.3	3753.76198	0.005407908	169.5670959	0.91700328	03/05/2017	F2-YC2_43	Figgjo	Mowi	male	5. BANGOR 2
780	IMG_4835	F771	Norway	Hatchery	Freshwater	Norway_Hatchery_Freshwater	Norway_Hatchery	HWF	20.2	2816.567059	0.007171851	105.1189802	0.75389769	05/05/2017	F2-YC2_43	Figgjo	Mowi	female	5. BANGOR 2
387	IMG_3994	F383	Norway	Hatchery	Freshwater	Norway_Hatchery_Freshwater	Norway_Hatchery	HWF	20.2	3619.934254	0.005580212	149.6262009	0.834945898	03/05/2017	F2-YC2_43	Figgjo	Mowi	male	7. BANGOR 4
489	IMG_4221	F489	Norway	Hatchery	Freshwater	Norway_Hatchery_Freshwater	Norway_Hatchery	HWF	20.1	3596.256109	0.005589146	153.1828972	0.856161558	04/05/2017	F2-YC2_61	Figgjo	Mowi	female	7. BANGOR 4
672	IMG_4607	F669	Norway	Hatchery	Freshwater	Norway_Hatchery_Freshwater	Norway_Hatchery	HWF	20	3560.080898	0.00561785	138.5207566	0.778188814	05/05/2017	F2-YC2_16	Figgjo	Mowi	female	5. BANGOR 2
774	IMG_4823	F765	Norway	Hatchery	Freshwater	Norway_Hatchery_Freshwater	Norway_Hatchery	HWF	20	2658.957126	0.007521746	102.1224755	0.768139317	05/05/2017	F2-YC2_61	Figgjo	Mowi	female	5. BANGOR 2
417	IMG_4061	F413	Norway	Hatchery	Freshwater	Norway_Hatchery_Freshwater	Norway_Hatchery	HWF	20	3523.017173	0.005676952	154.0032467	0.874269066	04/05/2017	F2-YC2_61	Figgjo	Mowi	female	7. BANGOR 4
290	IMG_3775	F286	Norway	Hatchery	Freshwater	Norway_Hatchery_Freshwater	Norway_Hatchery	HWF	19.9	3523.447885	0.005647877	150.4027925	0.849456461	03/05/2017	F2-YC2_43	Figgjo	Mowi	female	5. BANGOR 2
266	IMG_3726	F262	Norway	Hatchery	Freshwater	Norway_Hatchery_Freshwater	Norway_Hatchery	HWF	19.7	3643.136698	0.005407428	154.175225	0.833691454	03/05/2017	F2-YC2_43	Figgjo	Mowi	female	5. BANGOR 2
433	IMG_4095	F428	Norway	Hatchery	Freshwater	Norway_Hatchery_Freshwater	Norway_Hatchery	HWF	19.7	3543.000141	0.005560259	148.1654481	0.823838332	04/05/2017	F2-YC2_61	Figgjo	Mowi	female	7. BANGOR 4
921	IMG_5122	F909	Norway	Hatchery	Freshwater	Norway_Hatchery_Freshwater	Norway_Hatchery	HWF	19.6	3670.30857	0.00534015	144.3468046	0.770833655	05/05/2017	F2-YC2_16	Figgjo	Mowi	male	5. BANGOR 2
1141	IMG_5578	F1124	Norway	Hatchery	Freshwater	Norway_Hatchery_Freshwater	Norway_Hatchery	HWF	19.6	3819.493815	0.00513157	165.3027525	0.848262651	05/05/2017	F2-YC2_43	Figgjo	Mowi	female	7. BANGOR 4
234	IMG_3650	F230	Norway	Hatchery	Freshwater	Norway_Hatchery_Freshwater	Norway_Hatchery	HWF	19.6	3559.484513	0.005506415	152.0131573	0.837047576	02/05/2017	F2-YC2_43	Figgjo	Mowi	female	5. BANGOR 2
362	IMG_3939	F358	Norway	Hatchery	Freshwater	Norway_Hatchery_Freshwater	Norway_Hatchery	HWF	19.6	3530.28115	0.005551966	143.6802004	0.79770755	03/05/2017	F2-YC2_43	Figgjo	Mowi	female	7. BANGOR 4
[truncated: 1,971 more rows]
