# Supplementary material for: Domestication‐induced reduction in eye size revealed in multiple common garden experiments: The case of Atlantic salmon (Salmo salar L.)
Source: Evol Appl. 2021 Sep 21;14(9):2319–32. doi: 10.1111/eva.13297 (PMC8477603; doi:10.1111/eva.13297)
Supplement: Supplementary file 3 — Supplementary Material [file EVA-14-2319-s003.R]

library(readr)
library(lme4)
library(lmerTest)
library(emmeans)
library(ggplot2)
library(readxl)
library(dplyr)
library(DescTools)
library(ggpubr)

setwd("C:/Users/bsp81d/OneDrive - Bangor University/desktop/Eye_width_manuscript")
multiple_characters_metadata<- read_csv("multiple_characters_metadata.csv")

completeFun <- function(data, desiredCols) {
  completeVec <- complete.cases(data[, desiredCols])
  return(data[completeVec, ])
}

multiple_characters_metadata<-completeFun(multiple_characters_metadata, "Fork_length_cm")
multiple_characters_metadata<-completeFun(multiple_characters_metadata, "Strain")

multiple_characters_metadata$Strain<-factor(multiple_characters_metadata$Strain,levels= c('Wild','Wild.BC','HWF','HFF','F2','Domesticated.BC','Domesticated','NA'),ordered=TRUE)
multiple_characters_metadata$Family<-factor(multiple_characters_metadata$Family,levels= c('F2-YC2_9','F2-YC2_36','F2-YC2_63','F2-YC2_18','F2-YC2_90','F2-YC2_45',
                                                                                          'F2-YC2_60','F2-YC2_15','F2-YC2_35','F2-YC2_42','F2-YC2_89', 'F2-YC2_8',
                                                                                          'F2-YC2_61','F2-YC2_43','F2-YC2_16',
                                                                                          'F2-YC2_30','F2-YC2_84','F2-YC2_3',
                                                                                          'F2-YC2_41','F2-YC2_59','F2-YC2_5','F2-YC2_86','F2-YC2_14','F2-YC2_32',
                                                                                          'F2-YC2_85','F2-YC2_11','F2-YC2_4','F2-YC2_38','F2-YC2_56','F2-YC2_31',
                                                                                          'F2-YC2_55','F2-YC2_10','F2-YC2_28','F2-YC2_82','F2-YC2_1','F2-YC2_37'),ordered=TRUE)
log10_eye_width_cm<-log10(multiple_characters_metadata$eye_width_saltwater_cm)
log10_pectoral_fin_cm<-log10(multiple_characters_metadata$pectoral_fin_saltwater_cm)
log10_Fork_length_cm<-log10(multiple_characters_metadata$Fork_length_cm)

multiple_characters_metadata<-cbind(multiple_characters_metadata,log10_eye_width_cm,log10_pectoral_fin_cm,log10_Fork_length_cm)

meta_data_Nor_hatch <- multiple_characters_metadata[multiple_characters_metadata$Exp_Rear=="Norway_Hatchery",]
meta_data_Ire_hatch <- multiple_characters_metadata[multiple_characters_metadata$Exp_Rear=="Ireland_Hatchery",]
meta_data_Ire_nat <- multiple_characters_metadata[multiple_characters_metadata$Exp_Rear=="Ireland_Natural",]

ggplot(multiple_characters_metadata, aes(x=log10_Fork_length_cm, y=log10_eye_width_cm,colour=Rearing)) + 
  geom_point()+
  geom_smooth(method=lm)+theme_bw()

#EYE WIDTH BETWEEN EXPERIMENTAL GROUPS
model =lm(log10_eye_width_cm~log10_Fork_length_cm*Exp_Rear,data=multiple_characters_metadata)
Anova(model,type="III")

# TEST EYE WIDTH - JUST ONE REGRESSION - AS SHOWN IN THE SUPPLEMENTARY MATERIALS FIGURE 1

ggplot(multiple_characters_metadata, aes(x=log10_Fork_length_cm, y=log10_eye_width_cm)) + 
  geom_point()+
  geom_smooth(method=lm)+theme_bw()+stat_regline_equation(
    aes(label =  paste(..eq.label.., ..adj.rr.label.., sep = "~~~~")))

ALL_eye_width_regress<-  lm(log10_eye_width_cm ~log10_Fork_length_cm, data=multiple_characters_metadata)
plot(log10_eye_width_cm ~log10_Fork_length_cm, data=multiple_characters_metadata)
summary(ALL_eye_width_regress)
ALL_eye_width_regress_resid<-resid(ALL_eye_width_regress)

meta_data_ALL<-cbind(ALL_eye_width_regress_resid,multiple_characters_metadata)

ggplot(meta_data_ALL, aes(x=log10(Fork_length_cm), y=ALL_eye_width_regress_resid, color=Exp_Rear)) +
  geom_point()+theme_bw()+
  geom_smooth(method=lm, se=FALSE, fullrange=TRUE)+stat_regline_equation(
    aes(label =  paste(..eq.label.., ..adj.rr.label.., sep = "~~~~")),label.x = 0.5,label.y = c(0.2,0.25,0.3))

model=lm(log10_eye_width_cm~log10_Fork_length_cm*Exp_Rear,data=multiple_characters_metadata)
Anova(model,type="III")
summary(model)
model=lm(log10_eye_width_cm~log10_Fork_length_cm,data=multiple_characters_metadata)
summary(model)

for (i in levels(as.factor(multiple_characters_metadata$Exp_Rear))) {
  model=lm(log10_eye_width_cm~log10_Fork_length_cm,data=multiple_characters_metadata[multiple_characters_metadata$Exp_Rear==i,])
  summ=summary(model)
  print(i)
  print(summ)
  print(summ$r.squared)
}


#EYE WIDTH - NORWEGIAN HATCHERY (ARTIFICIAL)
Nor_hatch_eye_width_regress<-  lm(log10_eye_width_cm ~log10_Fork_length_cm, data=meta_data_Nor_hatch)
plot(log10_eye_width_cm ~log10_Fork_length_cm , data=meta_data_Nor_hatch)
summary(Nor_hatch_eye_width_regress)
Nor_hatch_eye_width_regress_resid<-resid(Nor_hatch_eye_width_regress)

meta_data_Nor_hatch<-cbind(Nor_hatch_eye_width_regress_resid,meta_data_Nor_hatch)
plot(Nor_hatch_eye_width_regress_resid ~Fork_length_cm , data=meta_data_Nor_hatch)

meta_data_Nor_hatch<-completeFun(meta_data_Nor_hatch, "Strain")
lmer_Nor_hatch_eye_width<- lmer(Nor_hatch_eye_width_regress_resid ~Strain*lifestage+
                                        (1|Date_dissected)+(1|Strain:Family)+(1|Tank),
                                      data=meta_data_Nor_hatch)
s1_lmer_Nor_hatch_eye_width<-step(lmer_Nor_hatch_eye_width)
s1_lmer_Nor_hatch_eye_width

lmer_Nor_hatch_eye_width<- lmer(Nor_hatch_eye_width_regress_resid ~Strain*lifestage+
                                  (1|Date_dissected)+(1|Strain:Family),
                                data=meta_data_Nor_hatch)
anova(lmer_Nor_hatch_eye_width)

lmer_Nor_hatch_eye_width_strain<-emmeans (lmer_Nor_hatch_eye_width, pairwise ~Strain*lifestage, adjust="tukey")
lmer_Nor_hatch_eye_width_strain
plot(lmer_Nor_hatch_eye_width_strain)

ggplot(data=meta_data_Nor_hatch,aes(x=Family,y=Nor_hatch_eye_width_regress_resid))+
  geom_boxplot(aes(fill=Strain),outlier.shape = NA)+
  geom_jitter(data = meta_data_Nor_hatch, aes(x=Family,y=Nor_hatch_eye_width_regress_resid),size=0.5)+
  scale_fill_manual(values = c("#56B4E9",#Wild
                               "#0072B2",
                               "#E69F00",#HWF
                               "#F0E442",#HFF
                               "#009E73",#F2
                               "#CC79A7",#DomBC
                               "#D55E00"))+
  theme(panel.background = element_blank())+theme(axis.line = element_line(colour = "black"))+
  theme(axis.text.x = element_text(angle = 90, hjust = 1, vjust=0.5)) +
  facet_grid(lifestage ~ .)

Eye_width_strain_emmeans_Norway_Hatchery <- read_excel("Eye_width_strain_emmeans.xlsx", 
                                      sheet = "Sheet2")
Eye_width_strain_emmeans_Norway_Hatchery$contrast<-factor(Eye_width_strain_emmeans_Norway_Hatchery$contrast,
                                                          levels= c('HWF - HFF',
                                                                    'HWF - F2',
                                                                    'HFF - F2',
                                                                    'Wild - Wild.BC',
                                                                    'Domesticated.BC - Domesticated',
                                                                    'Wild.BC - HWF',
                                                                    'Wild.BC - HFF',
                                                                    'Wild.BC - F2',
                                                                    'HWF - Domesticated.BC',
                                                                    'HFF - Domesticated.BC',
                                                                    'F2 - Domesticated.BC',
                                                                    'Wild - HWF',
                                                                    'Wild - HFF',
                                                                    'Wild - F2',
                                                                    'HWF - Domesticated',
                                                                    'HFF - Domesticated',
                                                                    'F2 - Domesticated',
                                                                    'Wild.BC - Domesticated.BC',
                                                                    'Wild - Domesticated.BC',
                                                                    'Wild.BC - Domesticated',
                                                                    'Wild - Domesticated'),ordered=TRUE)
                                                               

ggplot(Eye_width_strain_emmeans_Norway_Hatchery ,aes(contrast,estimate,fill=sig))+
  geom_col()+
  scale_fill_manual(values = c("grey","red")) +
  facet_grid( Lifestage~ .)+
  theme_bw()+
  theme(axis.text.x = element_text(angle = 60,hjust = 1))

#EYE WIDTH - IRISH HATCHERY (ARTIFICIAL)
Ire_hatch_eye_width_regress<-  lm(log10_eye_width_cm ~log10_Fork_length_cm, data=meta_data_Ire_hatch)
plot(log10_eye_width_cm ~log10_Fork_length_cm , data=meta_data_Ire_hatch)
summary(Ire_hatch_eye_width_regress)
Ire_hatch_eye_width_regress_resid<-resid(Ire_hatch_eye_width_regress)

meta_data_Ire_hatch<-cbind(Ire_hatch_eye_width_regress_resid,meta_data_Ire_hatch)
plot(Ire_hatch_eye_width_regress_resid ~Fork_length_cm , data=meta_data_Ire_hatch)

lmer_Ire_hatch_eye_width<- lmer(Ire_hatch_eye_width_regress_resid ~Strain*lifestage+
                                  (1|Date_dissected),
                                data=meta_data_Ire_hatch)

anova(lmer_Ire_hatch_eye_width)

lmer_Ire_hatch_eye_width_strain<-emmeans (lmer_Ire_hatch_eye_width, pairwise ~Strain*lifestage, adjust="tukey")
lmer_Ire_hatch_eye_width_strain
plot(lmer_Ire_hatch_eye_width_strain)

ggplot(data=meta_data_Ire_hatch,aes(x=Strain,y=Ire_hatch_eye_width_regress_resid))+
  geom_boxplot(aes(fill=Strain),outlier.shape = NA)+
  geom_jitter(data = meta_data_Ire_hatch, aes(x=Strain,y=Ire_hatch_eye_width_regress_resid),size=0.5)+
  scale_fill_manual(values = c("#56B4E9",#Wild
                               "#F0E442",
                               "#E69F00",
                               "#D55E00"))+
  theme(panel.background = element_blank())+theme(axis.line = element_line(colour = "black"))+
  theme(axis.text.x = element_text(angle = 90, hjust = 1, vjust=0.5)) +
  facet_grid(lifestage ~ .)

Eye_width_strain_emmeans_Irish_Hatchery <- read_excel("Eye_width_strain_emmeans.xlsx", 
                                                       sheet = "Sheet3")
Eye_width_strain_emmeans_Irish_Hatchery$contrast<-factor(Eye_width_strain_emmeans_Irish_Hatchery$contrast,
                                                          levels= c('HWF - HFF',
                                                                    'Wild - HWF',
                                                                    'Wild - HFF',
                                                                    'HWF - Domesticated',
                                                                    'HFF - Domesticated',
                                                                    'Wild - Domesticated'),ordered=TRUE)

ggplot(Eye_width_strain_emmeans_Irish_Hatchery ,aes(contrast,estimate,fill=sig))+
  geom_col()+
  scale_fill_manual(values = c("grey","red")) +
  facet_grid( Lifestage~ .)+
  theme_bw()+
  theme(axis.text.x = element_text(angle = 60,hjust = 1))

#EYE WIDTH - IRISH NATURAL
Ire_nat_eye_width_regress<-  lm(log10_eye_width_cm ~log10_Fork_length_cm, data=meta_data_Ire_nat)
plot(log10_eye_width_cm ~log10_Fork_length_cm , data=meta_data_Ire_nat)
summary(Ire_nat_eye_width_regress)
Ire_nat_eye_width_regress_resid<-resid(Ire_nat_eye_width_regress)

meta_data_Ire_nat<-cbind(Ire_nat_eye_width_regress_resid,meta_data_Ire_nat)
meta_data_Ire_nat<-completeFun(meta_data_Ire_nat, "Strain")

plot(Ire_nat_eye_width_regress_resid ~Fork_length_cm , data=meta_data_Ire_nat)

lmer_Ire_nat_eye_width<- lmer(Ire_nat_eye_width_regress_resid ~Strain*lifestage+
                                  (1|Date_dissected),
                                data=meta_data_Ire_nat)


anova(lmer_Ire_nat_eye_width)

lmer_Ire_nat_eye_width_strain<-emmeans (lmer_Ire_nat_eye_width, pairwise ~Strain*lifestage, adjust="tukey")
lmer_Ire_nat_eye_width_strain
plot(lmer_Ire_nat_eye_width_strain)

ggplot(data=meta_data_Ire_nat,aes(x=Strain,y=Ire_nat_eye_width_regress_resid))+
  geom_boxplot(aes(fill=Strain),outlier.shape = NA)+
  geom_jitter(data = meta_data_Ire_nat, aes(x=Strain,y=Ire_nat_eye_width_regress_resid),size=0.5)+
  scale_fill_manual(values = c("#56B4E9",#Wild
                               "#F0E442",
                               "#E69F00",
                               "#D55E00"))+
  theme(panel.background = element_blank())+theme(axis.line = element_line(colour = "black"))+
  theme(axis.text.x = element_text(angle = 90, hjust = 1, vjust=0.5)) +
  facet_grid(lifestage ~ .)

eye_width_strain_emmeans_Irish_Natural <- read_excel("Eye_width_strain_emmeans.xlsx", 
                                                        sheet = "Sheet1")
eye_width_strain_emmeans_Irish_Natural$contrast<-factor(eye_width_strain_emmeans_Irish_Natural$contrast,
                                                           levels= c('HWF - HFF',
                                                                     'Wild - HWF',
                                                                     'Wild - HFF',
                                                                     'HWF - Domesticated',
                                                                     'HFF - Domesticated',
                                                                     'Wild - Domesticated'),ordered=TRUE)

ggplot(eye_width_strain_emmeans_Irish_Natural ,aes(contrast,estimate,fill=sig))+
  geom_col()+
  scale_fill_manual(values = c("grey","red")) +
  facet_grid( Lifestage~ .)+
  theme_bw()+
  theme(axis.text.x = element_text(angle = 60,hjust = 1))


  scale_fill_manual(values = c("grey","red")) +
  facet_grid( Lifestage~ .)+
  theme_bw()+
  theme(axis.text.x = element_text(angle = 60,hjust = 1))
  
#FOR SUPPLEMENTARY MATERIALS FIGURE 1 - COMBINING THE REGRESSION RESIDUALS FROM
  #THE THREE SEPERATE REGRESSIONS DONE FOR IRISH NATURAL, IRISH HATCHERY AND NORWEGIAN HATCHERY
  
meta_data_Ire_hatch_comb<-meta_data_Ire_hatch
meta_data_Ire_hatch_comb<-meta_data_Ire_hatch_comb %>%rename(regress_resid = Ire_hatch_eye_width_regress_resid)

meta_data_Ire_nat_comb<-meta_data_Ire_nat
meta_data_Ire_nat_comb<-meta_data_Ire_nat_comb %>%rename(regress_resid = Ire_nat_eye_width_regress_resid)

meta_data_Nor_hatch_comb<- meta_data_Nor_hatch
meta_data_Nor_hatch_comb<-meta_data_Nor_hatch_comb %>%rename(regress_resid = Nor_hatch_eye_width_regress_resid)

meta_data_three_regress<-rbind(meta_data_Ire_hatch_comb,meta_data_Ire_nat_comb,meta_data_Nor_hatch_comb)
  
ggplot(meta_data_three_regress, aes(x=log10(Fork_length_cm), y=regress_resid,color=Exp_Rear)) + 
  geom_point()+
  geom_smooth(method=lm)+theme_bw()+stat_regline_equation(
    aes(label =  paste(..eq.label.., ..adj.rr.label.., sep = "~~~~")),label.x = 0.5,label.y = c(0.2,0.25,0.3))

#FORK LENGTH INDIVIDUAL MODELS
lmer_fork_lengthNH<-multiple_characters_metadata %>% filter(Exp_Rear=="Norway_Hatchery") 
LMER_lmer_fork_lengthNH<-lmer(Fork_length_cm ~Strain*lifestage+(1|Date_dissected)+(1|Family)+(1|Tank),data=lmer_fork_lengthNH)
anova(LMER_lmer_fork_lengthNH) 
lmer_fork_length_strainNH<-emmeans (LMER_lmer_fork_lengthNH,pairwise ~ Strain+lifestage)
summary(lmer_fork_length_strainNH)

lmer_fork_lengthIH<-multiple_characters_metadata %>% filter(Exp_Rear=="Ireland_Hatchery") 
LMER_lmer_fork_lengthIH<-lmer(Fork_length_cm ~Strain*lifestage+(1|Date_dissected),data=lmer_fork_lengthIH)
anova(LMER_lmer_fork_lengthIH) 
lmer_fork_length_strainIH<-emmeans (LMER_lmer_fork_lengthIH,pairwise ~ Strain+lifestage)
summary(lmer_fork_length_strainIH)

lmer_fork_lengthIN<-multiple_characters_metadata %>% filter(Exp_Rear=="Ireland_Natural") 
LMER_lmer_fork_lengthIN<-lmer(Fork_length_cm ~Strain*lifestage+(1|Date_dissected),data=lmer_fork_lengthIN)
anova(LMER_lmer_fork_lengthIN)
lmer_fork_length_strainIN<-emmeans (LMER_lmer_fork_lengthIN,pairwise ~ Strain+lifestage)
summary(lmer_fork_length_strainIN)

#FORK LENGTH NORWAY
meta_data_Norway <- multiple_characters_metadata[multiple_characters_metadata$Experiment=="Norway",]
LMER_lmer_fork_lengthN<-lmer(log10(Fork_length_cm) ~Strain*lifestage+
                               (1|Date_dissected)+(1|Family)+
                               (1|Tank),data=meta_data_Norway)
LMER_lmer_fork_lengthN_s1<-step(LMER_lmer_fork_lengthN)
LMER_lmer_fork_lengthN_s1

anova(LMER_lmer_fork_lengthN) 
lmer_fork_length_strainN<-emmeans (LMER_lmer_fork_lengthN,pairwise ~ Strain+lifestage)
summary(lmer_fork_length_strainN)

meta_data_Ireland <- multiple_characters_metadata[multiple_characters_metadata$Experiment=="Ireland",]

#FORK LENGTH IRELAND
meta_data_Ireland <- multiple_characters_metadata[multiple_characters_metadata$Experiment=="Ireland",]
LMER_lmer_fork_lengthI<-lmer(log10(Fork_length_cm) ~Strain*lifestage*Rearing+
                               (1|Date_dissected),data=meta_data_Ireland)
LMER_lmer_fork_lengthI_s1<-step(LMER_lmer_fork_lengthI)
LMER_lmer_fork_lengthI_s1

anova(LMER_lmer_fork_lengthI) 
lmer_fork_length_strainI<-emmeans (LMER_lmer_fork_lengthI,pairwise ~ Strain+lifestage+Rearing)
summary(lmer_fork_length_strainI)

sumary_ireland_natural<-sumary[sumary$contrast %like% "Wild Freshwater Ireland_Natural - Domesticated Freshwater Ireland_Natural", ]
